# Supplementary material for: Dandelion extract inhibits triple-negative breast cancer cell proliferation by interfering with glycerophospholipids and unsaturated fatty acids metabolism
Source: Front Pharmacol. 2022 Sep 6;13:942996. doi: 10.3389/fphar.2022.942996 (PMC9486077; doi:10.3389/fphar.2022.942996)
Supplement: Supplementary file 2 [file DataSheet2.xlsx]

## Sheet: Table S1
Table S1. The primers sequences used in this study
Genes	Forward primer (5'-3')	Reverse primer (5'-3')
CHKA	GAGGACGAGTTCCACATCAGTG	ATACAGCCGCAGGAGCACTTTC
FADS2	TGCAACGTGGAGCAGTCCTTCT	GGCACATAGAGACTTCACCAGC
SREBF1	ACTTCTGGAGGCATCGCAAGCA	AGGTTCCAGAGGAGGCTACAAG

## Sheet: Table S2
Table S2. The specific information of the antibodies used in this study
Protein name	Observed molecular weight	Working Dilution	Catalog No.	Corporation
CHKA	52KDa	1:2000	13520-1-AP	Proteintech
FADS2	52KDa	1:2000	28034-1-AP	Proteintech
FASN	272KDa	1:2000	10624-2-AP	Proteintech
PI3K	85KDa	1:1000	4257	Cell Signaling Technology
Phospho-PI3K (Tyr458)/(Tyr199)	85KDa	1:1000	4228s	Cell Signaling Technology
AKT	60KDa	1:1000	4685s	Cell Signaling Technology
Phospho-Akt (Ser473)	60KDa	1:2000	4060s	Cell Signaling Technology
SREBP	125KDa	1:2000	14088-1-AP	Proteintech

## Sheet: Table S3
Table S3. The detail information 17 bioactive compounds from the dandelion extract
Compounds name	PubChem CID	Molecular formula	Source	Canonical SMILES
vanillic acid	8468	C8H8O4	LC-MS/MS	COC1=C(C=CC(=C1)C(=O)O)O
caftaric acid	6440397	C13H12O9	LC-MS/MS	C1=CC(=C(C=C1C=CC(=O)OC(C(C(=O)O)O)C(=O)O)O)O
4-hydroxybenzoic acid	135	C7H6O3	LC-MS/MS	C1=CC(=CC=C1C(=O)O)O
esculetin	5281416	C9H6O4	LC-MS/MS	C1=CC(=O)OC2=CC(=C(C=C21)O)O
caffeic acid	689043	C9H8O4	LC-MS/MS	C1=CC(=C(C=C1C=CC(=O)O)O)O
hesperidin	10621	C28H34O15	LC-MS/MS	CC1C(C(C(C(O1)OCC2C(C(C(C(O2)OC3=CC(=C4C(=O)CC(OC4=C3)C5=CC(=C(C=C5)OC)O)O)O)O)O)O)O)O
syringic acid	10742	C9H10O5	LC-MS/MS	COC1=CC(=CC(=C1O)OC)C(=O)O
p-coumaric acid	637542	C9H8O3	LC-MS/MS	C1=CC(=CC=C1C=CC(=O)O)O
luteolin-7-O-β-D-rutinoside	10461109	C27H30O15	LC-MS/MS	CC1C(C(C(C(O1)OCC2C(C(C(C(O2)OC3=CC(=C4C(=C3)OC(=CC4=O)C5=CC(=C(C=C5)O)O)O)O)O)O)O)O)O
luteolin-7-O-β-D-glucoside	5280637	C21H20O11	LC-MS/MS	C1=CC(=C(C=C1C2=CC(=O)C3=C(C=C(C=C3O2)OC4C(C(C(C(O4)CO)O)O)O)O)O)O
chlorogenic acid	1794427	C16H18O9	LC-MS/MS	C1C(C(C(CC1(C(=O)O)O)OC(=O)C=CC2=CC(=C(C=C2)O)O)O)O
ferulic acid	445858	C10H10O4	LC-MS/MS	COC1=C(C=CC(=C1)C=CC(=O)O)O
luteolin	5280445	C15H10O6	LC-MS/MS	C1=CC(=C(C=C1C2=CC(=O)C3=C(C=C(C=C3O2)O)O)O)O
quercetin	5280343	C15H10O7	LC-MS/MS	C1=CC(=C(C=C1C2=C(C(=O)C3=C(C=C(C=C3O2)O)O)O)O)O
10,15-octadecadienoic acid	19068646	C18H32O5	LC-MS/MS	CCC=CCCCC=CCCCCCCCCC(=O)O
9-hydroxy-10,12,15-Octadecatrienoic acid	6439873	C18H30O3	LC-MS/MS	CCC=CCC=CC=CC(CCCCCCCC(=O)O)O
picrasinoside F	14733740	C28H44O11	LC-MS/MS	CC1C=C(C(=O)C2(C1CC3C4(C2C(C(C(C4CC(O3)OC5C(C(C(C(O5)CO)O)O)O)C)OC)O)C)C)OC

## Sheet: Table S4
Table S4. The overlapping targets between the compounds form danelion extract and TNBC
Target symbol	uniprot ID
CHEK2	O96017
ERBB2	P04626
ESR1	P03372
EGFR	P00533
PIK3CA	P42336
AKT1	P31749
CTNNB1	P35222
CCND1	P24385
VEGFA	P15692
TNF	P01375
STAT3	P40763
AR	P10275
FGFR2	P21802
MDM2	Q00987
MET	P08581
KIT	P10721
FGFR1	P11362
ESR2	Q92731
PDGFRB	P09619
JAK2	O60674
STAT1	P42224
NFKB1	P19838
MAP2K1	Q02750
AURKA	O14965
RELA	Q04206
PTPN11	Q06124
PGR	P06401
CHEK1	O14757
BCL2	P10415
AHR	P35869
NOS2	P35228
MAPK1	P28482
IGF1	P05019
MMP9	P14780
CASP3	P42574
IGF1R	P08069
PTGS2	P35354
ABCB1	P08183
GSTP1	P09211
FGF2	P09038
ABCG2	Q9UNQ0
MAPK8	P45983
PARP1	P09874
KDR	P35968
MAPK3	P27361
RPS6KA3	P51812
CTSD	P07339
CDK1	P06493
CDK2	P24941
PRKCA	P17252
IGFBP3	P17936
ALB	P02768
HSP90AA1	P07900
MCL1	Q07820
MAPK14	Q16539
ITGB1	P05556
PLK1	P53350
AXL	P30530
SERPINE1	P05121
PIK3CG	P48736
RAC1	P63000
PIK3CB	P42338
NR3C1	P04150
CA9	Q16790
PTK2B	Q14289
EIF4E	P06730
CDK7	P50613
KDM5B	Q9UGL1
ESRRA	P11474
CREBBP	Q92793
ERCC1	P07992
HDAC9	Q9UKV0
CCL5	P13501
APEX1	P27695
PTPN22	Q9Y2R2
F3	P13726

## Sheet: Table S5
Table S5. Topological parameters of the compounds in "compound-disease-target" network
compounds	Degree	BetweennessCentrality	ClosenessCentrality
luteolin	44	0.0794704	0.531429
quercetin	43	0.0741719	0.525424
10,15-octadecadienoic acid	41	0.0716824	0.513812
9-hydroxy-10,12,15- Octadecatrienoic acid	40	0.100633	0.508197
caffeic acid	39	0.0727166	0.502703
ferulic acid	39	0.0865074	0.502703
luteolin-7-O-β-D-glucoside	39	0.0567883	0.502703
chlorogenic acid	38	0.035479	0.497326
picrasinoside F	38	0.0741569	0.497326
hesperidin	37	0.0442375	0.492063
vanillic acid	36	0.131899	0.486911
luteolin-7-O-β-D-rutinoside	34	0.0419036	0.476923
caftaric acid	31	0.0251728	0.462687
esculetin	31	0.052193	0.462687
p-coumaric acid	28	0.0365079	0.449275
syringic acid	24	0.0171059	0.432558
4-hydroxybenzoic acid	16	0.0054522	0.402597

## Sheet: Table S6
Table S6. GO functional enrichement
ONTOLOGY	ID	Term	Count	%	PValue	Genes	List Total	Pop Hits	Pop Total	Fold Enrichment	Bonferroni	Benjamini	FDR
GOTERM_BP_DIRECT	GO:43066	negative regulation of apoptotic process	24	31.5789	2.03052e-18	PDGFRB, GSTP1, PLK1, IGF1, MMP9, EGFR, RELA, NFKB1, AURKA, IGF1R, VEGFA, RPS6KA3, MAPK8, AXL, CASP3, ALB, MDM2, KDR, BCL2, CDK1, PTK2B, AKT1, CTNNB1, MCL1	76	526	19256	11.5605	4.00216e-15	4.00216e-15	3.60824e-15
GOTERM_BP_DIRECT	GO:10628	positive regulation of gene expression	22	28.9474	2.98917e-16	KDM5B, MAP2K1, STAT3, PTPN22, PIK3CB, IGF1, MAPK14, FGF2, F3, TNF, RELA, VEGFA, AR, MAPK8, ERBB2, MDM2, CDK1, AKT1, MAPK1, CTNNB1, PGR, MAPK3	76	513	19256	10.8657	6.56475e-13	2.94583e-13	2.65588e-13
GOTERM_BP_DIRECT	GO:45944	positive regulation of transcription from RNA polymerase II promoter	29	38.1579	2.41754e-15	AHR, NR3C1, FGF2, TNF, RELA, EGFR, RPS6KA3, AKT1, JAK2, MAPK3, ESRRA, CREBBP, PARP1, STAT1, STAT3, IGF1, MAPK14, ESR1, ESR2, NFKB1, VEGFA, AR, CDK7, APEX1, MDM2, CTNNB1, PGR, MET, FGFR2	76	1201	19256	6.11797	4.81415e-12	1.01781e-12	9.17633e-13
GOTERM_BP_DIRECT	GO:51897	positive regulation of protein kinase B signaling	14	18.4211	2.41883e-15	ITGB1, HSP90AA1, PIK3CB, FGF2, F3, TNF, EGFR, PIK3CG, IGF1R, VEGFA, PIK3CA, AXL, MET, FGFR1	76	128	19256	27.7122	4.81415e-12	1.01781e-12	9.17633e-13
GOTERM_BP_DIRECT	GO:48661	positive regulation of smooth muscle cell proliferation	12	15.7895	2.58197e-15	PDGFRB, PIK3CA, STAT1, CCL5, AKT1, IGF1, PTGS2, TNF, FGF2, EGFR, FGFR2, IGF1R	76	70	19256	43.4346	5.03297e-12	1.01781e-12	9.17633e-13
GOTERM_BP_DIRECT	GO:6468	protein phosphorylation	20	26.3158	4.13282e-14	MAP2K1, IGFBP3, PLK1, PRKCA, PIK3CG, AURKA, CDK7, MAPK8, CCND1, CHEK2, ERBB2, CHEK1, CDK2, CDK1, PTK2B, AKT1, MAPK1, JAK2, FGFR1, MAPK3	76	501	19256	10.1145	8.14029e-11	1.25635e-11	1.1327e-11
GOTERM_BP_DIRECT	GO:43410	positive regulation of MAPK cascade	14	18.4211	4.46194e-14	IGFBP3, IGF1, FGF2, TNF, IGF1R, VEGFA, AR, KIT, ERBB2, KDR, CTNNB1, JAK2, FGFR2, FGFR1	76	160	19256	22.1697	8.79676e-11	1.25635e-11	1.1327e-11
GOTERM_BP_DIRECT	GO:30335	positive regulation of cell migration	16	21.0526	5.32379e-14	PDGFRB, ITGB1, STAT3, PRKCA, IGF1, F3, MMP9, EGFR, IGF1R, VEGFA, CCL5, KIT, KDR, PTK2B, MAPK1, JAK2	76	256	19256	15.8355	1.05036e-10	1.31165e-11	1.18255e-11
GOTERM_BP_DIRECT	GO:70374	positive regulation of ERK1 and ERK2 cascade	15	19.7368	2.11173e-13	PDGFRB, MAP2K1, PRKCA, PTPN22, PTPN11, IGF1, FGF2, TNF, EGFR, VEGFA, CCL5, KDR, PTK2B, FGFR2, MAPK3	76	228	19256	16.669	4.16205e-10	4.62468e-11	4.16949e-11
GOTERM_BP_DIRECT	GO:7165	signal transduction	27	35.5263	6.45398e-13	PIK3CB, NR3C1, FGF2, EGFR, IGF1R, RPS6KA3, ERBB2, PTK2B, AKT1, MAPK1, JAK2, PDGFRB, MAP2K1, CREBBP, STAT1, STAT3, IGF1, MAPK14, ESR1, ESR2, NFKB1, AR, AXL, KIT, CDK2, PGR, MET	76	1267	19256	5.39933	1.27203e-09	1.27208e-10	1.14687e-10
GOTERM_BP_DIRECT	GO:10629	negative regulation of gene expression	16	21.0526	7.85407e-13	NOS2, STAT3, PTPN22, IGF1, FGF2, ESR1, TNF, NFKB1, AURKA, VEGFA, PIK3CA, KDR, CDK1, AKT1, CTNNB1, PGR	76	308	19256	13.162	1.54797e-09	1.37286e-10	1.23774e-10
GOTERM_BP_DIRECT	GO:14068	positive regulation of phosphatidylinositol 3-kinase signaling	11	14.4737	8.35838e-13	PDGFRB, CCL5, KIT, KDR, IGF1, JAK2, TNF, FGF2, FGFR1, IGF1R, VEGFA	76	83	19256	33.5789	1.64753e-09	1.37286e-10	1.23774e-10
GOTERM_BP_DIRECT	GO:6915	apoptotic process	20	26.3158	1.2464e-12	PARP1, IGFBP3, AHR, MAPK14, NR3C1, MMP9, NFKB1, AURKA, RPS6KA3, CASP3, CHEK1, MDM2, BCL2, CDK1, PTK2B, MAPK1, JAK2, FGFR2, MCL1, MAPK3	76	607	19256	8.34822	2.45675e-09	1.88973e-10	1.70373e-10
GOTERM_BP_DIRECT	GO:71260	cellular response to mechanical stimulus	11	14.4737	1.35794e-12	MAPK8, CHEK1, AKT1, PTPN11, RAC1, PTGS2, FGF2, EGFR, NFKB1, IGF1R, MAPK3	76	87	19256	32.0351	2.67645e-09	1.91178e-10	1.72361e-10
GOTERM_BP_DIRECT	GO:8284	positive regulation of cell proliferation	19	25	2.49093e-12	PDGFRB, ITGB1, IGF1, FGF2, EGFR, RELA, IGF1R, VEGFA, AR, KIT, ERBB2, CDK2, MDM2, KDR, BCL2, PTK2B, AKT1, FGFR2, FGFR1	76	549	19256	8.76867	4.90956e-09	3.27308e-10	2.95092e-10
GOTERM_BP_DIRECT	GO:7169	transmembrane receptor protein tyrosine kinase signaling pathway	12	15.7895	3.47319e-12	PDGFRB, AXL, ERBB2, KIT, KDR, PTK2B, PIK3CB, MET, EGFR, FGFR2, FGFR1, IGF1R	76	132	19256	23.0335	6.84572e-09	4.27854e-10	3.85742e-10
GOTERM_BP_DIRECT	GO:18105	peptidyl-serine phosphorylation	13	17.1053	5.14472e-12	PLK1, PRKCA, MAPK14, AURKA, RPS6KA3, MAPK8, CHEK2, CDK2, BCL2, CDK1, AKT1, MAPK1, MAPK3	76	181	19256	18.1977	1.01403e-08	5.63347e-10	5.07898e-10
GOTERM_BP_DIRECT	GO:46777	protein autophosphorylation	13	17.1053	5.14472e-12	PDGFRB, EGFR, AURKA, IGF1R, CHEK2, KIT, ERBB2, KDR, PTK2B, AKT1, JAK2, FGFR2, FGFR1	76	181	19256	18.1977	1.01403e-08	5.63347e-10	5.07898e-10
GOTERM_BP_DIRECT	GO:18108	peptidyl-tyrosine phosphorylation	12	15.7895	6.13584e-12	PDGFRB, MAP2K1, AXL, ERBB2, KIT, KDR, PTK2B, JAK2, MET, EGFR, FGFR2, FGFR1	76	139	19256	21.8735	1.20938e-08	6.36513e-10	5.73862e-10
GOTERM_BP_DIRECT	GO:9410	response to xenobiotic stimulus	14	18.4211	8.5155e-12	HSP90AA1, ABCB1, STAT1, AHR, PTGS2, TNF, CCND1, CASP3, APEX1, BCL2, CDK1, PTK2B, CTNNB1, CA9	76	241	19256	14.7185	1.67841e-08	8.39203e-10	7.56603e-10
GOTERM_BP_DIRECT	GO:33674	positive regulation of kinase activity	10	13.1579	9.99166e-12	PDGFRB, AXL, ERBB2, KIT, KDR, MET, EGFR, FGFR2, FGFR1, IGF1R	76	73	19256	34.708	1.96936e-08	9.37789e-10	8.45485e-10
GOTERM_BP_DIRECT	GO:45893	positive regulation of transcription, DNA-templated	20	26.3158	2.20133e-11	ESRRA, MAP2K1, CREBBP, STAT1, STAT3, AHR, IGF1, FGF2, ESR1, TNF, EGFR, RELA, ESR2, NFKB1, AR, CHEK2, CDK2, AKT1, MAPK1, CTNNB1	76	716	19256	7.07733	4.33882e-08	1.97219e-09	1.77807e-09
GOTERM_BP_DIRECT	GO:1934	positive regulation of protein phosphorylation	13	17.1053	2.79297e-11	HSP90AA1, FGF2, TNF, MMP9, EGFR, VEGFA, CCND1, CHEK2, ERBB2, KDR, AKT1, RAC1, MAPK3	76	209	19256	15.7598	5.50496e-08	2.39346e-09	2.15788e-09
GOTERM_BP_DIRECT	GO:42493	response to drug	14	18.4211	9.79045e-11	ABCB1, STAT1, STAT3, PTGS2, RELA, CCND1, CASP3, APEX1, MDM2, BCL2, CDK1, PTK2B, CTNNB1, CA9	76	293	19256	12.1063	1.9297e-07	8.04041e-09	7.24902e-09
GOTERM_BP_DIRECT	GO:10595	positive regulation of endothelial cell migration	9	11.8421	2.21187e-10	KDR, PTK2B, AKT1, PRKCA, RAC1, PIK3CB, FGF2, PIK3CG, VEGFA	76	68	19256	33.5341	4.3596e-07	1.74384e-08	1.5722e-08
GOTERM_BP_DIRECT	GO:43406	positive regulation of MAP kinase activity	9	11.8421	8.35701e-10	PDGFRB, ERBB2, KIT, TNF, FGF2, EGFR, PIK3CG, FGFR1, VEGFA	76	80	19256	28.5039	1.64717e-06	6.33526e-08	5.7117e-08
GOTERM_BP_DIRECT	GO:43491	protein kinase B signaling	8	10.5263	1.36379e-09	PIK3CA, AXL, CCL5, KDR, AKT1, IGF1, TNF, FGF2	76	53	19256	38.2443	2.68802e-06	9.95564e-08	8.97573e-08
GOTERM_BP_DIRECT	GO:9636	response to toxic substance	9	11.8421	1.64845e-09	PDGFRB, CCL5, GSTP1, MDM2, BCL2, CDK1, MAPK1, AHR, MAPK3	76	87	19256	26.2105	3.24909e-06	1.12471e-07	1.01401e-07
GOTERM_BP_DIRECT	GO:165	MAPK cascade	10	13.1579	1.65482e-09	AR, MAP2K1, CCL5, IGFBP3, PTK2B, CTNNB1, TNF, EGFR, FGFR1, MAPK3	76	128	19256	19.7944	3.26165e-06	1.12471e-07	1.01401e-07
GOTERM_BP_DIRECT	GO:31663	lipopolysaccharide-mediated signaling pathway	7	9.21053	8.38933e-09	CCL5, MAPK1, AKT1, PTPN22, MAPK14, TNF, MAPK3	76	39	19256	45.4764	1.65352e-05	5.51179e-07	4.96928e-07
GOTERM_BP_DIRECT	GO:18107	peptidyl-threonine phosphorylation	8	10.5263	1.11286e-08	MAP2K1, MAPK8, CHEK1, BCL2, CDK1, MAPK1, AKT1, PRKCA	76	71	19256	28.5486	2.19343e-05	7.07566e-07	6.37923e-07
GOTERM_BP_DIRECT	GO:32355	response to estradiol	9	11.8421	1.24134e-08	ESRRA, PDGFRB, CCND1, CASP3, GSTP1, STAT3, CTNNB1, PTGS2, ESR1	76	112	19256	20.36	2.44664e-05	7.64586e-07	6.8933e-07
GOTERM_BP_DIRECT	GO:42307	positive regulation of protein import into nucleus	7	9.21053	1.78743e-08	HSP90AA1, CDK1, MAPK1, PTPN22, JAK2, MAPK14, PTGS2	76	44	19256	40.3086	3.52297e-05	1.06758e-06	9.62505e-07
GOTERM_BP_DIRECT	GO:14065	phosphatidylinositol 3-kinase signaling	7	9.21053	2.05609e-08	PIK3CA, ERBB2, AKT1, IGF1, PIK3CB, PIK3CG, IGF1R	76	45	19256	39.4129	4.05247e-05	1.19193e-06	1.07461e-06
GOTERM_BP_DIRECT	GO:122	negative regulation of transcription from RNA polymerase II promoter	19	25	2.23327e-08	CREBBP, PARP1, STAT1, PLK1, STAT3, NR3C1, HDAC9, ESR1, TNF, RELA, ESR2, NFKB1, VEGFA, AR, CCND1, CDK2, MDM2, CTNNB1, FGFR2	76	967	19256	4.97828	4.40168e-05	1.25765e-06	1.13386e-06
GOTERM_BP_DIRECT	GO:48015	phosphatidylinositol-mediated signaling	7	9.21053	3.0693e-08	PDGFRB, PIK3CA, IGF1, PIK3CB, PIK3CG, FGFR1, IGF1R	76	48	19256	36.9496	6.04941e-05	1.68044e-06	1.51504e-06
GOTERM_BP_DIRECT	GO:45429	positive regulation of nitric oxide biosynthetic process	7	9.21053	3.48684e-08	HSP90AA1, PTK2B, AKT1, JAK2, PTGS2, ESR1, TNF	76	49	19256	36.1955	6.87233e-05	1.85745e-06	1.67463e-06
GOTERM_BP_DIRECT	GO:10863	positive regulation of phospholipase C activity	5	6.57895	4.37866e-08	PDGFRB, KIT, ESR1, FGF2, FGFR1	76	10	19256	126.684	8.62996e-05	2.27114e-06	2.0476e-06
GOTERM_BP_DIRECT	GO:1525	angiogenesis	11	14.4737	4.84549e-08	PDGFRB, PIK3CA, SERPINE1, KDR, PTK2B, PRKCA, MAPK14, PTGS2, FGFR2, PIK3CG, VEGFA	76	252	19256	11.0597	9.55e-05	2.44883e-06	2.2078e-06
GOTERM_BP_DIRECT	GO:43065	positive regulation of apoptotic process	12	15.7895	5.49588e-08	PDGFRB, ITGB1, MAPK8, CASP3, IGFBP3, CTNNB1, AKT1, PTGS2, TNF, CTSD, MMP9, MCL1	76	328	19256	9.26958	0.000108318	2.70809e-06	2.44154e-06
GOTERM_BP_DIRECT	GO:6954	inflammatory response	13	17.1053	5.91483e-08	NOS2, STAT3, PTGS2, HDAC9, TNF, PIK3CG, RELA, NFKB1, AXL, CCL5, KIT, AKT1, RAC1	76	411	19256	8.01409	0.000116575	2.82219e-06	2.54441e-06
GOTERM_BP_DIRECT	GO:71222	cellular response to lipopolysaccharide	10	13.1579	6.01379e-08	MAPK8, NOS2, AXL, GSTP1, SERPINE1, JAK2, MAPK14, TNF, RELA, NFKB1	76	193	19256	13.1279	0.000118525	2.82219e-06	2.54441e-06
GOTERM_BP_DIRECT	GO:7568	aging	10	13.1579	6.28684e-08	PDGFRB, APEX1, STAT3, MAPK1, AKT1, PTGS2, FGF2, RELA, IGF1R, MAPK3	76	194	19256	13.0602	0.000123906	2.85195e-06	2.57124e-06
GOTERM_BP_DIRECT	GO:33138	positive regulation of peptidyl-serine phosphorylation	8	10.5263	6.3666e-08	HSP90AA1, PIK3CA, BCL2, AKT1, PTGS2, TNF, EGFR, VEGFA	76	91	19256	22.2741	0.000125478	2.85195e-06	2.57124e-06
GOTERM_BP_DIRECT	GO:30518	intracellular steroid hormone receptor signaling pathway	5	6.57895	6.86046e-08	AR, PGR, NR3C1, ESR1, ESR2	76	11	19256	115.167	0.00013521	3.00488e-06	2.70912e-06
GOTERM_BP_DIRECT	GO:70371	ERK1 and ERK2 cascade	7	9.21053	7.09641e-08	MAP2K1, CDK1, KDR, MAPK1, IGF1, FGF2, MAPK3	76	55	19256	32.2469	0.000139861	3.04066e-06	2.74138e-06
GOTERM_BP_DIRECT	GO:16477	cell migration	11	14.4737	8.62881e-08	PDGFRB, ITGB1, PIK3CA, AXL, CDK1, KDR, RAC1, PIK3CB, MET, PIK3CG, FGFR1	76	268	19256	10.3995	0.000170059	3.61859e-06	3.26242e-06
GOTERM_BP_DIRECT	GO:86	G2/M transition of mitotic cell cycle	7	9.21053	1.20683e-07	ABCB1, CHEK2, PLK1, CHEK1, CDK2, CDK1, AURKA	76	60	19256	29.5596	0.000237837	4.95553e-06	4.46777e-06
GOTERM_BP_DIRECT	GO:7275	multicellular organism development	10	13.1579	1.63749e-07	PDGFRB, AXL, ERBB2, KIT, KDR, MET, EGFR, FGFR2, FGFR1, IGF1R	76	217	19256	11.676	0.000322698	6.58674e-06	5.93842e-06
GOTERM_BP_DIRECT	GO:45766	positive regulation of angiogenesis	9	11.8421	2.42455e-07	ITGB1, STAT3, SERPINE1, KDR, PTK2B, PRKCA, FGF2, F3, VEGFA	76	164	19256	13.9044	0.000477766	9.5576e-06	8.61687e-06
GOTERM_BP_DIRECT	GO:34614	cellular response to reactive oxygen species	6	7.89474	3.09627e-07	MAPK8, MAPK1, AKT1, MMP9, EGFR, MAPK3	76	37	19256	41.0868	0.000610089	1.19662e-05	1.07884e-05
GOTERM_BP_DIRECT	GO:71276	cellular response to cadmium ion	6	7.89474	5.259e-07	MAPK8, MAPK1, AKT1, MMP9, EGFR, MAPK3	76	41	19256	37.0783	0.00103601	1.99336e-05	1.79716e-05
GOTERM_BP_DIRECT	GO:2000573	positive regulation of DNA biosynthetic process	5	6.57895	7.86984e-07	PDGFRB, PTK2B, TNF, FGF2, VEGFA	76	19	19256	66.6759	0.00154994	2.92669e-05	2.63862e-05
GOTERM_BP_DIRECT	GO:45471	response to ethanol	8	10.5263	8.59245e-07	CCND1, GSTP1, STAT3, CDK1, PTK2B, TNF, FGFR2, IGF1R	76	133	19256	15.2402	0.00169214	3.13624e-05	2.82755e-05
GOTERM_BP_DIRECT	GO:2042	cell migration involved in sprouting angiogenesis	5	6.57895	1.20804e-06	ITGB1, KDR, AKT1, FGF2, VEGFA	76	21	19256	60.3258	0.00237823	4.32919e-05	3.90308e-05
GOTERM_BP_DIRECT	GO:35556	intracellular signal transduction	12	15.7895	1.28119e-06	RPS6KA3, MAPK8, ERBB2, CHEK1, KIT, MAPK1, AKT1, PRKCA, RAC1, JAK2, MAPK14, MAPK3	76	450	19256	6.75649	0.00252205	4.50935e-05	4.06551e-05
GOTERM_BP_DIRECT	GO:43536	positive regulation of blood vessel endothelial cell migration	6	7.89474	1.44688e-06	KDR, AKT1, PRKCA, FGF2, FGFR1, VEGFA	76	50	19256	30.4042	0.00284773	5.00277e-05	4.51036e-05
GOTERM_BP_DIRECT	GO:38083	peptidyl-tyrosine autophosphorylation	5	6.57895	1.47215e-06	KDR, PTK2B, EGFR, IGF1R, MAPK3	76	22	19256	57.5837	0.0028974	5.00277e-05	4.51036e-05
GOTERM_BP_DIRECT	GO:60440	trachea formation	4	5.26316	1.96415e-06	MAP2K1, MAPK1, CTNNB1, MAPK3	76	7	19256	144.782	0.00386386	6.5616e-05	5.91576e-05
GOTERM_BP_DIRECT	GO:10507	negative regulation of autophagy	6	7.89474	2.13364e-06	STAT3, BCL2, AKT1, PTPN22, MET, MCL1	76	54	19256	28.152	0.00419657	7.009e-05	6.31912e-05
GOTERM_BP_DIRECT	GO:71407	cellular response to organic cyclic compound	6	7.89474	2.3399e-06	STAT1, CCL5, STAT3, CDK1, AKT1, TNF	76	55	19256	27.6402	0.00460134	7.43863e-05	6.70647e-05
GOTERM_BP_DIRECT	GO:1904707	positive regulation of vascular smooth muscle cell proliferation	6	7.89474	2.3399e-06	MDM2, IGF1, JAK2, TNF, FGF2, MMP9	76	55	19256	27.6402	0.00460134	7.43863e-05	6.70647e-05
GOTERM_BP_DIRECT	GO:19221	cytokine-mediated signaling pathway	8	10.5263	2.50353e-06	STAT1, STAT3, KIT, AKT1, PTPN11, JAK2, F3, RELA	76	156	19256	12.9933	0.00492231	7.83248e-05	7.06155e-05
GOTERM_BP_DIRECT	GO:51000	positive regulation of nitric-oxide synthase activity	5	6.57895	2.9734e-06	PTK2B, AKT1, PIK3CB, ESR1, TNF	76	26	19256	48.7247	0.00584345	9.15715e-05	8.25584e-05
GOTERM_BP_DIRECT	GO:42060	wound healing	7	9.21053	3.02019e-06	PDGFRB, CASP3, ERBB2, IGF1, FGF2, EGFR, FGFR2	76	103	19256	17.2192	0.00593511	9.15813e-05	8.25672e-05
GOTERM_BP_DIRECT	GO:6366	transcription from RNA polymerase II promoter	9	11.8421	4.25874e-06	AR, CDK7, PARP1, CTNNB1, JAK2, MAPK14, ESR1, FGF2, NFKB1	76	240	19256	9.50132	0.00835886	0.000127181	0.000114663
GOTERM_BP_DIRECT	GO:48010	vascular endothelial growth factor receptor signaling pathway	5	6.57895	5.38666e-06	AXL, KDR, PTK2B, MAPK14, VEGFA	76	30	19256	42.2281	0.010561	0.000156235	0.000140857
GOTERM_BP_DIRECT	GO:32757	positive regulation of interleukin-8 production	6	7.89474	5.39014e-06	NOS2, STAT3, SERPINE1, TNF, F3, RELA	76	65	19256	23.3879	0.0105678	0.000156235	0.000140857
GOTERM_BP_DIRECT	GO:32872	regulation of stress-activated MAPK cascade	4	5.26316	6.67777e-06	MAP2K1, GSTP1, MAPK1, MAPK3	76	10	19256	101.347	0.0130757	0.000190752	0.000171977
GOTERM_BP_DIRECT	GO:51091	positive regulation of sequence-specific DNA binding transcription factor activity	7	9.21053	6.97839e-06	KIT, CTNNB1, AKT1, JAK2, ESR1, TNF, ESR2	76	119	19256	14.904	0.0136603	0.000196491	0.000177151
GOTERM_BP_DIRECT	GO:43154	negative regulation of cysteine-type endopeptidase activity involved in apoptotic process	6	7.89474	7.24564e-06	RPS6KA3, MDM2, AKT1, PTGS2, TNF, VEGFA	76	69	19256	22.032	0.0141797	0.000201143	0.000181345
GOTERM_BP_DIRECT	GO:60045	positive regulation of cardiac muscle cell proliferation	5	6.57895	7.97231e-06	CDK1, MAPK1, MAPK14, FGF2, FGFR2	76	33	19256	38.3892	0.0155907	0.000218242	0.000196761
GOTERM_BP_DIRECT	GO:50679	positive regulation of epithelial cell proliferation	6	7.89474	8.93905e-06	ERBB2, IGF1, FGF2, EGFR, FGFR2, VEGFA	76	72	19256	21.114	0.0174646	0.000239948	0.00021633
GOTERM_BP_DIRECT	GO:35924	cellular response to vascular endothelial growth factor stimulus	5	6.57895	9.00869e-06	KDR, AKT1, MAPK14, RELA, VEGFA	76	34	19256	37.2601	0.0175995	0.000239948	0.00021633
GOTERM_BP_DIRECT	GO:60020	Bergmann glial cell differentiation	4	5.26316	9.15621e-06	MAP2K1, MAPK1, PTPN11, MAPK3	76	11	19256	92.134	0.0178851	0.000240625	0.000216941
GOTERM_BP_DIRECT	GO:187	activation of MAPK activity	6	7.89474	9.56734e-06	MAP2K1, KIT, IGF1, PIK3CB, MAPK14, FGF2	76	73	19256	20.8248	0.0186806	0.000248121	0.0002237
GOTERM_BP_DIRECT	GO:90050	positive regulation of cell migration involved in sprouting angiogenesis	5	6.57895	1.01412e-05	KDR, PTGS2, HDAC9, FGF2, VEGFA	76	35	19256	36.1955	0.0197899	0.000258495	0.000233052
GOTERM_BP_DIRECT	GO:70301	cellular response to hydrogen peroxide	6	7.89474	1.02296e-05	AXL, APEX1, MDM2, CDK1, PTPN11, RELA	76	74	19256	20.5434	0.0199608	0.000258495	0.000233052
GOTERM_BP_DIRECT	GO:6974	cellular response to DNA damage stimulus	9	11.8421	1.18331e-05	CCND1, PARP1, CHEK2, CASP3, CHEK1, BCL2, MAPK1, AKT1, MAPK3	76	276	19256	8.26201	0.0230532	0.000295228	0.000266169
GOTERM_BP_DIRECT	GO:1938	positive regulation of endothelial cell proliferation	6	7.89474	1.24335e-05	KDR, AKT1, PRKCA, FGF2, F3, VEGFA	76	77	19256	19.743	0.0242088	0.000306332	0.00027618
GOTERM_BP_DIRECT	GO:71549	cellular response to dexamethasone stimulus	5	6.57895	1.27165e-05	JAK2, NR3C1, EIF4E, EGFR, IGF1R	76	37	19256	34.239	0.0247529	0.000309435	0.000278979
GOTERM_BP_DIRECT	GO:71356	cellular response to tumor necrosis factor	7	9.21053	1.99508e-05	CCL5, MAPK1, AKT1, MAPK14, RELA, NFKB1, MAPK3	76	143	19256	12.4026	0.0385602	0.000479549	0.000432348
GOTERM_BP_DIRECT	GO:3376	sphingosine-1-phosphate signaling pathway	4	5.26316	2.49673e-05	AKT1, RAC1, PIK3CB, PIK3CG	76	15	19256	67.5649	0.0480198	0.000585839	0.000528176
GOTERM_BP_DIRECT	GO:1904385	cellular response to angiotensin	4	5.26316	2.49673e-05	PTPN11, RELA, NFKB1, IGF1R	76	15	19256	67.5649	0.0480198	0.000585839	0.000528176
GOTERM_BP_DIRECT	GO:30307	positive regulation of cell growth	6	7.89474	2.95747e-05	RPS6KA3, ERBB2, BCL2, PTK2B, AKT1, EGFR	76	92	19256	16.524	0.0566261	0.000685785	0.000618285
GOTERM_BP_DIRECT	GO:90399	replicative senescence	4	5.26316	3.06429e-05	CHEK2, ERCC1, CHEK1, SERPINE1	76	16	19256	63.3421	0.0586103	0.00069422	0.00062589
GOTERM_BP_DIRECT	GO:30278	regulation of ossification	4	5.26316	3.06429e-05	ESRRA, MAPK1, MAPK14, MAPK3	76	16	19256	63.3421	0.0586103	0.00069422	0.00062589
GOTERM_BP_DIRECT	GO:32496	response to lipopolysaccharide	7	9.21053	3.26036e-05	RPS6KA3, NOS2, CASP3, PTPN22, JAK2, PTGS2, FGFR2	76	156	19256	11.3691	0.0622415	0.000730248	0.000658371
GOTERM_BP_DIRECT	GO:71364	cellular response to epidermal growth factor stimulus	5	6.57895	3.33461e-05	GSTP1, ERBB2, AKT1, PTPN11, EGFR	76	47	19256	26.9541	0.0636129	0.000738486	0.000665799
GOTERM_BP_DIRECT	GO:43524	negative regulation of neuron apoptotic process	7	9.21053	3.50218e-05	CCND1, PIK3CA, AXL, BCL2, KDR, PTK2B, JAK2	76	158	19256	11.2252	0.0667006	0.000766978	0.000691486
GOTERM_BP_DIRECT	GO:1902895	positive regulation of pri-miRNA transcription from RNA polymerase II promoter	5	6.57895	3.62706e-05	STAT3, NR3C1, TNF, FGF2, RELA	76	48	19256	26.3925	0.0689951	0.000777059	0.000700575
GOTERM_BP_DIRECT	GO:48538	thymus development	5	6.57895	3.62706e-05	MAP2K1, BCL2, MAPK1, CTNNB1, MAPK3	76	48	19256	26.3925	0.0689951	0.000777059	0.000700575
GOTERM_BP_DIRECT	GO:48009	insulin-like growth factor receptor signaling pathway	4	5.26316	3.71051e-05	AR, AKT1, IGF1, IGF1R	76	17	19256	59.6161	0.0705251	0.000786388	0.000708986
GOTERM_BP_DIRECT	GO:7173	epidermal growth factor receptor signaling pathway	5	6.57895	3.93786e-05	PIK3CA, PTK2B, AKT1, PTPN11, EGFR	76	49	19256	25.8539	0.074681	0.000825694	0.000744423
GOTERM_BP_DIRECT	GO:42127	regulation of cell proliferation	7	9.21053	4.31532e-05	ESRRA, NOS2, STAT1, STAT3, CHEK1, KIT, PTK2B	76	164	19256	10.8145	0.0815399	0.000895315	0.000807192
GOTERM_BP_DIRECT	GO:60749	mammary gland alveolus development	4	5.26316	4.44015e-05	AR, CCND1, ESR1, VEGFA	76	18	19256	56.3041	0.0837969	0.000900878	0.000812207
GOTERM_BP_DIRECT	GO:70141	response to UV-A	3	3.94737	4.47925e-05	CCND1, AKT1, EGFR	76	3	19256	253.368	0.0845029	0.000900878	0.000812207
GOTERM_BP_DIRECT	GO:31281	positive regulation of cyclase activity	3	3.94737	4.47925e-05	MAPK8, MAPK14, MAPK3	76	3	19256	253.368	0.0845029	0.000900878	0.000812207
GOTERM_BP_DIRECT	GO:2000811	negative regulation of anoikis	4	5.26316	5.25792e-05	ITGB1, PIK3CA, BCL2, MCL1	76	19	19256	53.3407	0.0984468	0.0010468	0.00094377
GOTERM_BP_DIRECT	GO:42542	response to hydrogen peroxide	5	6.57895	5.37865e-05	PDGFRB, STAT1, CASP3, BCL2, PTK2B	76	53	19256	23.9027	0.10059	0.00106013	0.000955787
GOTERM_BP_DIRECT	GO:90398	cellular senescence	5	6.57895	5.79188e-05	MAP2K1, MAPK8, CDK2, MAPK14, IGF1R	76	54	19256	23.46	0.107886	0.00113028	0.00101903
GOTERM_BP_DIRECT	GO:30182	neuron differentiation	7	9.21053	6.00157e-05	MAP2K1, CCND1, CASP3, ERBB2, HDAC9, MET, EIF4E	76	174	19256	10.193	0.111566	0.00115972	0.00104557
GOTERM_BP_DIRECT	GO:35994	response to muscle stretch	4	5.26316	6.16848e-05	PIK3CA, MAPK14, RELA, NFKB1	76	20	19256	50.6737	0.114484	0.00118029	0.00106411
GOTERM_BP_DIRECT	GO:33209	tumor necrosis factor-mediated signaling pathway	5	6.57895	6.22779e-05	STAT1, PTK2B, JAK2, TNF, RELA	76	55	19256	23.0335	0.115518	0.00118029	0.00106411
GOTERM_BP_DIRECT	GO:8584	male gonad development	6	7.89474	7.59481e-05	PDGFRB, AR, ERCC1, KIT, BCL2, ESR1	76	112	19256	13.5733	0.139033	0.00141818	0.0012786
GOTERM_BP_DIRECT	GO:8543	fibroblast growth factor receptor signaling pathway	5	6.57895	7.67925e-05	CTNNB1, PTPN11, FGF2, FGFR2, FGFR1	76	58	19256	21.8421	0.140465	0.00141818	0.0012786
GOTERM_BP_DIRECT	GO:1666	response to hypoxia	7	9.21053	7.69892e-05	CREBBP, NOS2, CASP3, PTK2B, CA9, TNF, VEGFA	76	182	19256	9.74494	0.140798	0.00141818	0.0012786
GOTERM_BP_DIRECT	GO:45785	positive regulation of cell adhesion	5	6.57895	8.21354e-05	CCL5, ERBB2, PRKCA, TNF, VEGFA	76	59	19256	21.4719	0.14947	0.00149897	0.00135143
GOTERM_BP_DIRECT	GO:45597	positive regulation of cell differentiation	5	6.57895	8.77438e-05	RPS6KA3, AR, CTNNB1, JAK2, FGFR1	76	60	19256	21.114	0.158821	0.00158663	0.00143047
GOTERM_BP_DIRECT	GO:90170	regulation of Golgi inheritance	3	3.94737	8.93587e-05	MAP2K1, MAPK1, MAPK3	76	4	19256	190.026	0.161494	0.00160114	0.00144355
GOTERM_BP_DIRECT	GO:2053	positive regulation of mesenchymal cell proliferation	4	5.26316	9.50259e-05	STAT1, KDR, CTNNB1, FGFR2	76	23	19256	44.0641	0.170809	0.00168735	0.00152127
GOTERM_BP_DIRECT	GO:14911	positive regulation of smooth muscle cell migration	4	5.26316	0.000108297	PDGFRB, CCL5, BCL2, IGF1	76	24	19256	42.2281	0.19222	0.00190584	0.00171825
GOTERM_BP_DIRECT	GO:6935	chemotaxis	6	7.89474	0.000118328	MAP2K1, CCL5, MAPK1, PIK3CB, MAPK14, FGF2	76	123	19256	12.3594	0.208036	0.00206394	0.00186079
GOTERM_BP_DIRECT	GO:16310	phosphorylation	6	7.89474	0.000148024	PIK3CA, STAT3, AKT1, PIK3CB, PIK3CG, MAPK3	76	129	19256	11.7846	0.253064	0.00255925	0.00230735
GOTERM_BP_DIRECT	GO:42531	positive regulation of tyrosine phosphorylation of STAT protein	5	6.57895	0.000151494	CCL5, KIT, IGF1, JAK2, TNF	76	69	19256	18.36	0.258157	0.00259648	0.00234091
GOTERM_BP_DIRECT	GO:2001243	negative regulation of intrinsic apoptotic signaling pathway	4	5.26316	0.000173336	BCL2, AKT1, MMP9, MCL1	76	28	19256	36.1955	0.28942	0.00289529	0.00261032
GOTERM_BP_DIRECT	GO:51894	positive regulation of focal adhesion assembly	4	5.26316	0.000173336	KDR, PTPN11, RAC1, VEGFA	76	28	19256	36.1955	0.28942	0.00289529	0.00261032
GOTERM_BP_DIRECT	GO:2052	positive regulation of neuroblast proliferation	4	5.26316	0.000173336	ITGB1, CTNNB1, FGF2, VEGFA	76	28	19256	36.1955	0.28942	0.00289529	0.00261032
GOTERM_BP_DIRECT	GO:43627	response to estrogen	5	6.57895	0.000178702	PDGFRB, HSP90AA1, CCND1, MAPK1, ESR1	76	72	19256	17.595	0.296897	0.00295984	0.00266851
GOTERM_BP_DIRECT	GO:70372	regulation of ERK1 and ERK2 cascade	4	5.26316	0.000192796	GSTP1, ERBB2, EGFR, FGFR2	76	29	19256	34.9474	0.316164	0.00316667	0.00285498
GOTERM_BP_DIRECT	GO:82	G1/S transition of mitotic cell cycle	5	6.57895	0.000198694	ITGB1, CCND1, CDK2, BCL2, EIF4E	76	74	19256	17.1195	0.324069	0.00323657	0.00291801
GOTERM_BP_DIRECT	GO:45840	positive regulation of mitotic nuclear division	4	5.26316	0.000213619	PDGFRB, IGF1, TNF, AURKA	76	30	19256	33.7825	0.343668	0.00345117	0.00311148
GOTERM_BP_DIRECT	GO:51726	regulation of cell cycle	8	10.5263	0.000229067	ITGB1, MAP2K1, CDK7, CCND1, PLK1, STAT3, MDM2, FGF2	76	316	19256	6.41439	0.363355	0.00367066	0.00330937
GOTERM_BP_DIRECT	GO:48511	rhythmic process	5	6.57895	0.000231638	KDM5B, CREBBP, MAPK8, CDK1, AHR	76	77	19256	16.4525	0.366573	0.00368192	0.00331952
GOTERM_BP_DIRECT	GO:42327	positive regulation of phosphorylation	4	5.26316	0.000235846	AR, CCL5, EGFR, VEGFA	76	31	19256	32.6927	0.371807	0.00371882	0.00335279
GOTERM_BP_DIRECT	GO:46677	response to antibiotic	4	5.26316	0.000259517	HSP90AA1, CASP3, MDM2, JAK2	76	32	19256	31.6711	0.400449	0.00399616	0.00360283
GOTERM_BP_DIRECT	GO:43552	positive regulation of phosphatidylinositol 3-kinase activity	4	5.26316	0.000259517	PDGFRB, KIT, PTK2B, FGF2	76	32	19256	31.6711	0.400449	0.00399616	0.00360283
GOTERM_BP_DIRECT	GO:45931	positive regulation of mitotic cell cycle	4	5.26316	0.000259517	MDM2, PTPN11, PRKCA, EIF4E	76	32	19256	31.6711	0.400449	0.00399616	0.00360283
GOTERM_BP_DIRECT	GO:1900182	positive regulation of protein localization to nucleus	4	5.26316	0.000284671	PARP1, PLK1, CDK1, AKT1	76	33	19256	30.7113	0.429457	0.00434951	0.0039214
GOTERM_BP_DIRECT	GO:51973	positive regulation of telomerase activity	4	5.26316	0.000311348	HSP90AA1, MAPK1, CTNNB1, MAPK3	76	34	19256	29.808	0.45869	0.00468449	0.00422341
GOTERM_BP_DIRECT	GO:77	DNA damage checkpoint	4	5.26316	0.000311348	CHEK2, CHEK1, PTPN11, MAPK14	76	34	19256	29.808	0.45869	0.00468449	0.00422341
GOTERM_BP_DIRECT	GO:30522	intracellular receptor signaling pathway	4	5.26316	0.000339587	ESRRA, AR, STAT3, AHR	76	35	19256	28.9564	0.488004	0.00507065	0.00457156
GOTERM_BP_DIRECT	GO:42981	regulation of apoptotic process	7	9.21053	0.000345897	HSP90AA1, STAT1, APEX1, AKT1, JAK2, ESR1, MCL1	76	240	19256	7.38991	0.494335	0.00512604	0.0046215
GOTERM_BP_DIRECT	GO:98586	cellular response to virus	5	6.57895	0.000354008	HSP90AA1, CCL5, JAK2, MAPK14, NFKB1	76	86	19256	14.7307	0.502357	0.00520709	0.00469457
GOTERM_BP_DIRECT	GO:45765	regulation of angiogenesis	4	5.26316	0.000369424	ERBB2, PTK2B, CTNNB1, FGF2	76	36	19256	28.152	0.517256	0.00539359	0.00486272
GOTERM_BP_DIRECT	GO:2001237	negative regulation of extrinsic apoptotic signaling pathway	4	5.26316	0.000400898	AR, GSTP1, IGF1, RELA	76	37	19256	27.3912	0.546304	0.00576767	0.00519997
GOTERM_BP_DIRECT	GO:46427	positive regulation of JAK-STAT cascade	4	5.26316	0.000400898	CCL5, KIT, JAK2, TNF	76	37	19256	27.3912	0.546304	0.00576767	0.00519997
GOTERM_BP_DIRECT	GO:8285	negative regulation of cell proliferation	9	11.8421	0.000408888	AR, MAP2K1, IGFBP3, STAT3, PTK2B, CTNNB1, JAK2, PTGS2, FGF2	76	459	19256	4.96801	0.553396	0.00583999	0.00526517
GOTERM_BP_DIRECT	GO:6975	DNA damage induced protein phosphorylation	3	3.94737	0.000412811	CHEK2, CHEK1, MAPK3	76	8	19256	95.0132	0.556837	0.0058536	0.00527745
GOTERM_BP_DIRECT	GO:2001240	negative regulation of extrinsic apoptotic signaling pathway in absence of ligand	4	5.26316	0.000434046	BCL2, AKT1, TNF, MCL1	76	38	19256	26.6704	0.575011	0.00611075	0.00550929
GOTERM_BP_DIRECT	GO:30324	lung development	5	6.57895	0.00043906	FGF2, EIF4E, EGFR, FGFR2, VEGFA	76	91	19256	13.9213	0.579192	0.0061375	0.0055334
GOTERM_BP_DIRECT	GO:46326	positive regulation of glucose import	4	5.26316	0.000468905	AKT1, PTPN11, IGF1, MAPK14	76	39	19256	25.9865	0.603242	0.00650853	0.00586792
GOTERM_BP_DIRECT	GO:35094	response to nicotine	4	5.26316	0.00050551	CASP3, BCL2, MAPK1, IGF1R	76	40	19256	25.3368	0.630872	0.00696755	0.00628176
GOTERM_BP_DIRECT	GO:50731	positive regulation of peptidyl-tyrosine phosphorylation	5	6.57895	0.000516887	PTK2B, PTPN11, IGF1, JAK2, VEGFA	76	95	19256	13.3352	0.639061	0.00707489	0.00637853
GOTERM_BP_DIRECT	GO:71316	cellular response to nicotine	3	3.94737	0.000529418	TNF, RELA, NFKB1	76	9	19256	84.4561	0.647871	0.00714714	0.00644367
GOTERM_BP_DIRECT	GO:2000641	regulation of early endosome to late endosome transport	3	3.94737	0.000529418	MAP2K1, MAPK1, MAPK3	76	9	19256	84.4561	0.647871	0.00714714	0.00644367
GOTERM_BP_DIRECT	GO:1901796	regulation of signal transduction by p53 class mediator	4	5.26316	0.000543897	CHEK2, CHEK1, AKT1, AURKA	76	41	19256	24.7189	0.657784	0.00729266	0.00657487
GOTERM_BP_DIRECT	GO:71392	cellular response to estradiol stimulus	4	5.26316	0.000584102	ESR1, EGFR, ESR2, IGF1R	76	42	19256	24.1303	0.68387	0.00772661	0.0069661
GOTERM_BP_DIRECT	GO:97421	liver regeneration	4	5.26316	0.000584102	CCND1, TNF, EGFR, AURKA	76	42	19256	24.1303	0.68387	0.00772661	0.0069661
GOTERM_BP_DIRECT	GO:1541	ovarian follicle development	4	5.26316	0.000670102	KIT, BCL2, KDR, VEGFA	76	44	19256	23.0335	0.733189	0.00874683	0.0078859
GOTERM_BP_DIRECT	GO:50918	positive chemotaxis	4	5.26316	0.000670102	CCL5, FGF2, MET, VEGFA	76	44	19256	23.0335	0.733189	0.00874683	0.0078859
GOTERM_BP_DIRECT	GO:8283	cell proliferation	6	7.89474	0.000795966	ERCC1, STAT3, BCL2, AKT1, IGF1, RAC1	76	186	19256	8.17317	0.791845	0.0103214	0.00930547
GOTERM_BP_DIRECT	GO:99527	postsynapse to nucleus signaling pathway	3	3.94737	0.000804758	STAT3, JAK2, RELA	76	11	19256	69.1005	0.795424	0.0103672	0.00934676
GOTERM_BP_DIRECT	GO:1904646	cellular response to beta-amyloid	4	5.26316	0.000813583	PARP1, IGF1, TNF, IGF1R	76	47	19256	21.5633	0.798955	0.0104128	0.00938791
GOTERM_BP_DIRECT	GO:32869	cellular response to insulin stimulus	5	6.57895	0.000866957	PARP1, STAT1, GSTP1, AKT1, HDAC9	76	109	19256	11.6224	0.819046	0.0110243	0.00993924
GOTERM_BP_DIRECT	GO:50673	epithelial cell proliferation	4	5.26316	0.000919276	AR, KIT, KDR, EGFR	76	49	19256	20.6831	0.836791	0.0116147	0.0104715
GOTERM_BP_DIRECT	GO:50927	positive regulation of positive chemotaxis	3	3.94737	0.000963274	KDR, F3, VEGFA	76	12	19256	63.3421	0.850361	0.0120931	0.0109028
GOTERM_BP_DIRECT	GO:8630	intrinsic apoptotic signaling pathway in response to DNA damage	4	5.26316	0.000975229	CHEK2, BCL2, TNF, MCL1	76	50	19256	20.2695	0.853849	0.0121657	0.0109682
GOTERM_BP_DIRECT	GO:6281	DNA repair	7	9.21053	0.00100262	CDK7, PARP1, ERCC1, APEX1, CHEK1, CDK2, CDK1	76	294	19256	6.03258	0.861537	0.0124287	0.0112054
GOTERM_BP_DIRECT	GO:1900087	positive regulation of G1/S transition of mitotic cell cycle	4	5.26316	0.00103329	CCND1, APEX1, AKT1, EGFR	76	51	19256	19.872	0.869669	0.0126498	0.0114047
GOTERM_BP_DIRECT	GO:34097	response to cytokine	4	5.26316	0.00103329	STAT1, BCL2, RELA, MCL1	76	51	19256	19.872	0.869669	0.0126498	0.0114047
GOTERM_BP_DIRECT	GO:72089	stem cell proliferation	4	5.26316	0.0010935	ABCB1, KDR, CTNNB1, FGF2	76	52	19256	19.4899	0.884268	0.0133043	0.0119948
GOTERM_BP_DIRECT	GO:43568	positive regulation of insulin-like growth factor receptor signaling pathway	3	3.94737	0.00113555	AR, IGFBP3, IGF1	76	13	19256	58.4696	0.893481	0.013731	0.0123795
GOTERM_BP_DIRECT	GO:7166	cell surface receptor signaling pathway	7	9.21053	0.0012108	ERBB2, PTK2B, MAPK1, MAPK14, MET, EGFR, MAPK3	76	305	19256	5.81501	0.908181	0.0145518	0.0131195
GOTERM_BP_DIRECT	GO:1764	neuron migration	5	6.57895	0.00123957	HSP90AA1, AXL, CTNNB1, RAC1, FGFR1	76	120	19256	10.557	0.913249	0.0148072	0.0133498
GOTERM_BP_DIRECT	GO:19827	stem cell population maintenance	4	5.26316	0.00128729	STAT3, KIT, CTNNB1, EIF4E	76	55	19256	18.4268	0.921046	0.0152847	0.0137802
GOTERM_BP_DIRECT	GO:1903078	positive regulation of protein localization to plasma membrane	4	5.26316	0.00142774	ITGB1, AKT1, TNF, EGFR	76	57	19256	17.7802	0.940161	0.0167505	0.0151018
GOTERM_BP_DIRECT	GO:48146	positive regulation of fibroblast proliferation	4	5.26316	0.00142774	PDGFRB, IGF1, ESR1, EGFR	76	57	19256	17.7802	0.940161	0.0167505	0.0151018
GOTERM_BP_DIRECT	GO:14912	negative regulation of smooth muscle cell migration	3	3.94737	0.00152093	APEX1, IGFBP3, SERPINE1	76	15	19256	50.6737	0.950214	0.0177381	0.0159922
GOTERM_BP_DIRECT	GO:51146	striated muscle cell differentiation	3	3.94737	0.00173382	CASP3, AKT1, MAPK14	76	16	19256	47.5066	0.967298	0.0199011	0.0179423
GOTERM_BP_DIRECT	GO:38084	vascular endothelial growth factor signaling pathway	3	3.94737	0.00173382	PIK3CA, KDR, VEGFA	76	16	19256	47.5066	0.967298	0.0199011	0.0179423
GOTERM_BP_DIRECT	GO:7249	I-kappaB kinase/NF-kappaB signaling	4	5.26316	0.00173668	CTNNB1, AKT1, TNF, RELA	76	61	19256	16.6143	0.967482	0.0199011	0.0179423
GOTERM_BP_DIRECT	GO:43525	positive regulation of neuron apoptotic process	4	5.26316	0.00190559	CASP3, CTNNB1, NR3C1, TNF	76	63	19256	16.0869	0.976705	0.0217105	0.0195736
GOTERM_BP_DIRECT	GO:51403	stress-activated MAPK cascade	3	3.94737	0.00196005	MAPK8, MAPK1, MAPK3	76	17	19256	44.7121	0.97908	0.0222027	0.0200173
GOTERM_BP_DIRECT	GO:30168	platelet activation	4	5.26316	0.00199375	PIK3CA, AXL, PIK3CB, MAPK14	76	64	19256	15.8355	0.980427	0.0223278	0.0201301
GOTERM_BP_DIRECT	GO:2931	response to ischemia	4	5.26316	0.00199375	BCL2, PTK2B, AKT1, PIK3CB	76	64	19256	15.8355	0.980427	0.0223278	0.0201301
GOTERM_BP_DIRECT	GO:45892	negative regulation of transcription, DNA-templated	9	11.8421	0.00205829	KDM5B, APEX1, MDM2, CTNNB1, AHR, NR3C1, TNF, HDAC9, RELA	76	590	19256	3.86494	0.98277	0.0229203	0.0206643
GOTERM_BP_DIRECT	GO:71456	cellular response to hypoxia	5	6.57895	0.00218189	MDM2, BCL2, AKT1, PTGS2, VEGFA	76	140	19256	9.04887	0.986502	0.0241601	0.0217821
GOTERM_BP_DIRECT	GO:51770	positive regulation of nitric-oxide synthase biosynthetic process	3	3.94737	0.00219951	STAT1, KDR, JAK2	76	18	19256	42.2281	0.986964	0.0242192	0.0218353
GOTERM_BP_DIRECT	GO:6006	glucose metabolic process	4	5.26316	0.00227335	PIK3CA, AKT1, MAPK14, TNF	76	67	19256	15.1265	0.988733	0.0248932	0.022443
GOTERM_BP_DIRECT	GO:30163	protein catabolic process	4	5.26316	0.00237167	CHEK2, CASP3, AKT1, RELA	76	68	19256	14.904	0.990722	0.0256844	0.0231563
GOTERM_BP_DIRECT	GO:51384	response to glucocorticoid	4	5.26316	0.00237167	CASP3, BCL2, PTGS2, TNF	76	68	19256	14.904	0.990722	0.0256844	0.0231563
GOTERM_BP_DIRECT	GO:10759	positive regulation of macrophage chemotaxis	3	3.94737	0.00245209	CCL5, MAPK1, MAPK3	76	19	19256	40.0055	0.992085	0.0261247	0.0235533
GOTERM_BP_DIRECT	GO:10039	response to iron ion	3	3.94737	0.00245209	CCND1, MDM2, BCL2	76	19	19256	40.0055	0.992085	0.0261247	0.0235533
GOTERM_BP_DIRECT	GO:71391	cellular response to estrogen stimulus	3	3.94737	0.00245209	AR, MDM2, ESR1	76	19	19256	40.0055	0.992085	0.0261247	0.0235533
GOTERM_BP_DIRECT	GO:6909	phagocytosis	4	5.26316	0.00257612	ITGB1, PIK3CA, AXL, MET	76	70	19256	14.4782	0.993805	0.0272986	0.0246117
GOTERM_BP_DIRECT	GO:10165	response to X-ray	3	3.94737	0.00271769	CCND1, ERCC1, CASP3	76	20	19256	38.0053	0.995317	0.0286447	0.0258253
GOTERM_BP_DIRECT	GO:7049	cell cycle	7	9.21053	0.00275149	RPS6KA3, CDK7, MAPK1, AHR, NR3C1, AURKA, MAPK3	76	359	19256	4.94033	0.99562	0.0288468	0.0260075
GOTERM_BP_DIRECT	GO:65003	macromolecular complex assembly	5	6.57895	0.00293752	CREBBP, MDM2, CDK1, PTK2B, MAPK3	76	152	19256	8.33449	0.996968	0.0305986	0.0275868
GOTERM_BP_DIRECT	GO:1902004	positive regulation of beta-amyloid formation	3	3.94737	0.00299621	CASP3, TNF, RELA	76	21	19256	36.1955	0.9973	0.0305986	0.0275868
GOTERM_BP_DIRECT	GO:36092	phosphatidylinositol-3-phosphate biosynthetic process	3	3.94737	0.00299621	PIK3CA, PIK3CB, PIK3CG	76	21	19256	36.1955	0.9973	0.0305986	0.0275868
GOTERM_BP_DIRECT	GO:60324	face development	3	3.94737	0.00299621	MAP2K1, MAPK1, MAPK3	76	21	19256	36.1955	0.9973	0.0305986	0.0275868
GOTERM_BP_DIRECT	GO:35265	organ growth	3	3.94737	0.00299621	BCL2, PTPN11, FGFR2	76	21	19256	36.1955	0.9973	0.0305986	0.0275868
GOTERM_BP_DIRECT	GO:8360	regulation of cell shape	5	6.57895	0.00315116	KIT, KDR, PTK2B, RAC1, VEGFA	76	155	19256	8.17317	0.998012	0.0320152	0.028864
GOTERM_BP_DIRECT	GO:30520	intracellular estrogen receptor signaling pathway	3	3.94737	0.00328754	AR, ESR1, ESR2	76	22	19256	34.5502	0.998482	0.0330599	0.0298059
GOTERM_BP_DIRECT	GO:10613	positive regulation of cardiac muscle hypertrophy	3	3.94737	0.00328754	PARP1, PRKCA, IGF1	76	22	19256	34.5502	0.998482	0.0330599	0.0298059
GOTERM_BP_DIRECT	GO:32720	negative regulation of tumor necrosis factor production	4	5.26316	0.0033762	AXL, GSTP1, PTPN22, IGF1	76	77	19256	13.162	0.998726	0.0337791	0.0304543
GOTERM_BP_DIRECT	GO:51301	cell division	7	9.21053	0.00373308	CDK7, CCND1, CHEK2, CDK2, CDK1, NR3C1, AURKA	76	382	19256	4.64288	0.999371	0.0371611	0.0335035
GOTERM_BP_DIRECT	GO:32436	positive regulation of proteasomal ubiquitin-dependent protein catabolic process	4	5.26316	0.00389441	PLK1, MDM2, AKT1, AURKA	76	81	19256	12.512	0.999543	0.0385722	0.0347757
GOTERM_BP_DIRECT	GO:45727	positive regulation of translation	4	5.26316	0.00417067	ERBB2, PTK2B, MAPK1, MAPK3	76	83	19256	12.2105	0.999735	0.0411019	0.0370564
GOTERM_BP_DIRECT	GO:40014	regulation of multicellular organism growth	3	3.94737	0.00423743	PIK3CA, STAT3, IGF1	76	25	19256	30.4042	0.999768	0.0413464	0.0372768
GOTERM_BP_DIRECT	GO:30225	macrophage differentiation	3	3.94737	0.00423743	PARP1, MMP9, VEGFA	76	25	19256	30.4042	0.999768	0.0413464	0.0372768
GOTERM_BP_DIRECT	GO:32880	regulation of protein localization	4	5.26316	0.00431315	HSP90AA1, MAPK8, PARP1, BCL2	76	84	19256	12.0652	0.9998	0.041878	0.037756
GOTERM_BP_DIRECT	GO:1905564	positive regulation of vascular endothelial cell proliferation	3	3.94737	0.00493293	STAT3, FGF2, FGFR1	76	27	19256	28.152	0.999942	0.0474283	0.0427601
GOTERM_BP_DIRECT	GO:46697	decidualization	3	3.94737	0.00493293	MAPK1, PTGS2, MAPK3	76	27	19256	28.152	0.999942	0.0474283	0.0427601
GOTERM_BP_DIRECT	GO:7409	axonogenesis	4	5.26316	0.00506984	BCL2, PTPN11, FGFR2, IGF1R	76	89	19256	11.3873	0.999955	0.048508	0.0437335
GOTERM_BP_DIRECT	GO:45453	bone resorption	3	3.94737	0.00529905	PTK2B, CTNNB1, RAC1	76	28	19256	27.1466	0.999972	0.0499733	0.0450546
GOTERM_BP_DIRECT	GO:30878	thyroid gland development	3	3.94737	0.00529905	MAP2K1, MAPK1, MAPK3	76	28	19256	27.1466	0.999972	0.0499733	0.0450546
GOTERM_BP_DIRECT	GO:46686	response to cadmium ion	3	3.94737	0.00529905	ERCC1, KIT, CDK1	76	28	19256	27.1466	0.999972	0.0499733	0.0450546
GOTERM_BP_DIRECT	GO:31647	regulation of protein stability	4	5.26316	0.00572928	CASP3, BCL2, MAPK1, AURKA	76	93	19256	10.8976	0.999988	0.0537734	0.0484806
GOTERM_BP_DIRECT	GO:10592	positive regulation of lamellipodium assembly	3	3.94737	0.00606755	HSP90AA1, PIK3CA, RAC1	76	30	19256	25.3368	0.999994	0.0566784	0.0510997
GOTERM_BP_DIRECT	GO:43200	response to amino acid	3	3.94737	0.00646974	CASP3, GSTP1, RELA	76	31	19256	24.5195	0.999997	0.0595881	0.053723
GOTERM_BP_DIRECT	GO:51968	positive regulation of synaptic transmission, glutamatergic	3	3.94737	0.00646974	PTK2B, PTGS2, EGFR	76	31	19256	24.5195	0.999997	0.0595881	0.053723
GOTERM_BP_DIRECT	GO:31069	hair follicle morphogenesis	3	3.94737	0.00646974	BCL2, CTNNB1, FGFR2	76	31	19256	24.5195	0.999997	0.0595881	0.053723
GOTERM_BP_DIRECT	GO:71346	cellular response to interferon-gamma	4	5.26316	0.00681092	NOS2, STAT1, CCL5, TNF	76	99	19256	10.2371	0.999999	0.0624387	0.0562931
GOTERM_BP_DIRECT	GO:1569	branching involved in blood vessel morphogenesis	3	3.94737	0.00688376	KDR, CTNNB1, VEGFA	76	32	19256	23.7533	0.999999	0.0625248	0.0563707
GOTERM_BP_DIRECT	GO:45740	positive regulation of DNA replication	3	3.94737	0.00688376	CDK1, RAC1, EGFR	76	32	19256	23.7533	0.999999	0.0625248	0.0563707
GOTERM_BP_DIRECT	GO:46718	viral entry into host cell	4	5.26316	0.00719658	ITGB1, AXL, CDK1, EGFR	76	101	19256	10.0344	0.999999	0.0650663	0.058662
GOTERM_BP_DIRECT	GO:43388	positive regulation of DNA binding	3	3.94737	0.0073095	IGF1, JAK2, MMP9	76	33	19256	23.0335	0.999999	0.0654865	0.0590409
GOTERM_BP_DIRECT	GO:2001234	negative regulation of apoptotic signaling pathway	3	3.94737	0.0073095	BCL2, CTNNB1, TNF	76	33	19256	23.0335	0.999999	0.0654865	0.0590409
GOTERM_BP_DIRECT	GO:32755	positive regulation of interleukin-6 production	4	5.26316	0.00759496	NOS2, STAT3, PTPN11, TNF	76	103	19256	9.83955	1	0.0675073	0.0608627
GOTERM_BP_DIRECT	GO:48008	platelet-derived growth factor receptor signaling pathway	3	3.94737	0.00774689	PDGFRB, PTPN11, JAK2	76	34	19256	22.356	1	0.0675073	0.0608627
GOTERM_BP_DIRECT	GO:2230	positive regulation of defense response to virus by host	3	3.94737	0.00774689	HSP90AA1, STAT1, PTPN22	76	34	19256	22.356	1	0.0675073	0.0608627
GOTERM_BP_DIRECT	GO:45648	positive regulation of erythrocyte differentiation	3	3.94737	0.00774689	STAT1, STAT3, MAPK14	76	34	19256	22.356	1	0.0675073	0.0608627
GOTERM_BP_DIRECT	GO:32212	positive regulation of telomere maintenance via telomerase	3	3.94737	0.00774689	MAPK1, CTNNB1, MAPK3	76	34	19256	22.356	1	0.0675073	0.0608627
GOTERM_BP_DIRECT	GO:1902728	positive regulation of growth factor dependent skeletal muscle satellite cell proliferation	2	2.63158	0.00777481	STAT3, JAK2	76	2	19256	253.368	1	0.0675073	0.0608627
GOTERM_BP_DIRECT	GO:1905784	regulation of anaphase-promoting complex-dependent catabolic process	2	2.63158	0.00777481	PLK1, CDK2	76	2	19256	253.368	1	0.0675073	0.0608627
GOTERM_BP_DIRECT	GO:2000379	positive regulation of reactive oxygen species metabolic process	3	3.94737	0.00819582	PDGFRB, PTK2B, MAPK14	76	35	19256	21.7173	1	0.0698058	0.062935
GOTERM_BP_DIRECT	GO:30032	lamellipodium assembly	3	3.94737	0.00819582	ITGB1, KIT, RAC1	76	35	19256	21.7173	1	0.0698058	0.062935
GOTERM_BP_DIRECT	GO:71526	semaphorin-plexin signaling pathway	3	3.94737	0.00819582	KDR, RAC1, MET	76	35	19256	21.7173	1	0.0698058	0.062935
GOTERM_BP_DIRECT	GO:34612	response to tumor necrosis factor	3	3.94737	0.00819582	CASP3, JAK2, PTGS2	76	35	19256	21.7173	1	0.0698058	0.062935
GOTERM_BP_DIRECT	GO:50727	regulation of inflammatory response	4	5.26316	0.00821661	JAK2, PTGS2, ESR1, RELA	76	106	19256	9.56107	1	0.0698058	0.062935
GOTERM_BP_DIRECT	GO:7095	mitotic G2 DNA damage checkpoint	3	3.94737	0.00865619	PLK1, CHEK1, CDK1	76	36	19256	21.114	1	0.0726015	0.0654555
GOTERM_BP_DIRECT	GO:7405	neuroblast proliferation	3	3.94737	0.00865619	ITGB1, CTNNB1, FGF2	76	36	19256	21.114	1	0.0726015	0.0654555
GOTERM_BP_DIRECT	GO:48469	cell maturation	3	3.94737	0.00865619	AXL, CTNNB1, VEGFA	76	36	19256	21.114	1	0.0726015	0.0654555
GOTERM_BP_DIRECT	GO:90263	positive regulation of canonical Wnt signaling pathway	4	5.26316	0.00886743	FGF2, EGFR, NFKB1, FGFR2	76	109	19256	9.29792	1	0.0740581	0.0667687
GOTERM_BP_DIRECT	GO:50729	positive regulation of inflammatory response	4	5.26316	0.0090909	SERPINE1, JAK2, TNF, EGFR	76	110	19256	9.2134	1	0.075593	0.0681526
GOTERM_BP_DIRECT	GO:43488	regulation of mRNA stability	3	3.94737	0.00912792	APEX1, AKT1, PRKCA	76	37	19256	20.5434	1	0.075593	0.0681526
GOTERM_BP_DIRECT	GO:1701	in utero embryonic development	5	6.57895	0.0095956	ITGB1, AR, CTNNB1, FGFR2, VEGFA	76	213	19256	5.94762	1	0.0789296	0.0711608
GOTERM_BP_DIRECT	GO:45907	positive regulation of vasoconstriction	3	3.94737	0.00961092	AKT1, PTGS2, EGFR	76	38	19256	20.0028	1	0.0789296	0.0711608
GOTERM_BP_DIRECT	GO:42593	glucose homeostasis	4	5.26316	0.0100177	STAT3, AKT1, PTPN11, IGF1R	76	114	19256	8.89012	1	0.0819289	0.0738649
GOTERM_BP_DIRECT	GO:42220	response to cocaine	3	3.94737	0.0101051	HSP90AA1, MDM2, PTK2B	76	39	19256	19.4899	1	0.0823021	0.0742013
GOTERM_BP_DIRECT	GO:7507	heart development	5	6.57895	0.0103842	MAP2K1, CASP3, ERBB2, PTPN11, HDAC9	76	218	19256	5.8112	1	0.084227	0.0759368
GOTERM_BP_DIRECT	GO:48286	lung alveolus development	3	3.94737	0.0106103	KDR, PGR, FGFR2	76	40	19256	19.0026	1	0.0857088	0.0772727
GOTERM_BP_DIRECT	GO:31295	T cell costimulation	3	3.94737	0.0111265	PIK3CA, AKT1, PTPN11	76	41	19256	18.5392	1	0.0884291	0.0797253
GOTERM_BP_DIRECT	GO:2000648	positive regulation of stem cell proliferation	3	3.94737	0.0111265	KDR, CTNNB1, FGF2	76	41	19256	18.5392	1	0.0884291	0.0797253
GOTERM_BP_DIRECT	GO:7259	JAK-STAT cascade	3	3.94737	0.0111265	STAT1, STAT3, JAK2	76	41	19256	18.5392	1	0.0884291	0.0797253
GOTERM_BP_DIRECT	GO:30316	osteoclast differentiation	3	3.94737	0.0111265	CTNNB1, MAPK14, TNF	76	41	19256	18.5392	1	0.0884291	0.0797253
GOTERM_BP_DIRECT	GO:6979	response to oxidative stress	4	5.26316	0.0115076	MAPK8, ERCC1, AKT1, PTGS2	76	120	19256	8.44561	1	0.0890286	0.0802658
GOTERM_BP_DIRECT	GO:2000630	positive regulation of miRNA metabolic process	2	2.63158	0.0116398	RELA, NFKB1	76	3	19256	168.912	1	0.0890286	0.0802658
GOTERM_BP_DIRECT	GO:21697	cerebellar cortex formation	2	2.63158	0.0116398	MAP2K1, PTPN11	76	3	19256	168.912	1	0.0890286	0.0802658
GOTERM_BP_DIRECT	GO:3340	negative regulation of mesenchymal to epithelial transition involved in metanephros morphogenesis	2	2.63158	0.0116398	STAT1, CTNNB1	76	3	19256	168.912	1	0.0890286	0.0802658
GOTERM_BP_DIRECT	GO:60769	positive regulation of epithelial cell proliferation involved in prostate gland development	2	2.63158	0.0116398	AR, CTNNB1	76	3	19256	168.912	1	0.0890286	0.0802658
GOTERM_BP_DIRECT	GO:61308	cardiac neural crest cell development involved in heart development	2	2.63158	0.0116398	MAPK1, MAPK3	76	3	19256	168.912	1	0.0890286	0.0802658
GOTERM_BP_DIRECT	GO:38091	positive regulation of cell proliferation by VEGF-activated platelet derived growth factor receptor signaling pathway	2	2.63158	0.0116398	PDGFRB, VEGFA	76	3	19256	168.912	1	0.0890286	0.0802658
GOTERM_BP_DIRECT	GO:60523	prostate epithelial cord elongation	2	2.63158	0.0116398	ESR1, FGFR2	76	3	19256	168.912	1	0.0890286	0.0802658
GOTERM_BP_DIRECT	GO:60748	tertiary branching involved in mammary gland duct morphogenesis	2	2.63158	0.0116398	AR, PGR	76	3	19256	168.912	1	0.0890286	0.0802658
GOTERM_BP_DIRECT	GO:32728	positive regulation of interferon-beta production	3	3.94737	0.0116537	HSP90AA1, PTPN11, PTPN22	76	42	19256	18.0977	1	0.0890286	0.0802658
GOTERM_BP_DIRECT	GO:7267	cell-cell signaling	5	6.57895	0.0124451	AR, CCL5, PGR, ESR2, FGFR2	76	230	19256	5.50801	1	0.0947077	0.0853859
GOTERM_BP_DIRECT	GO:1658	branching involved in ureteric bud morphogenesis	3	3.94737	0.0127402	BCL2, CTNNB1, FGF2	76	44	19256	17.2751	1	0.0962108	0.086741
GOTERM_BP_DIRECT	GO:48863	stem cell differentiation	3	3.94737	0.0127402	KIT, MAPK14, ESR1	76	44	19256	17.2751	1	0.0962108	0.086741
GOTERM_BP_DIRECT	GO:1649	osteoblast differentiation	4	5.26316	0.0128418	IGFBP3, AKT1, MAPK14, FGF2	76	125	19256	8.10779	1	0.0966078	0.0870989
GOTERM_BP_DIRECT	GO:42177	negative regulation of protein catabolic process	3	3.94737	0.0132995	NOS2, RELA, EGFR	76	45	19256	16.8912	1	0.0992929	0.0895198
GOTERM_BP_DIRECT	GO:31100	animal organ regeneration	3	3.94737	0.0132995	AXL, GSTP1, CDK1	76	45	19256	16.8912	1	0.0992929	0.0895198
GOTERM_BP_DIRECT	GO:1837	epithelial to mesenchymal transition	3	3.94737	0.0138693	CTNNB1, FGFR2, FGFR1	76	46	19256	16.524	1	0.102768	0.0926533
GOTERM_BP_DIRECT	GO:34198	cellular response to amino acid starvation	3	3.94737	0.0138693	MAPK8, MAPK1, MAPK3	76	46	19256	16.524	1	0.102768	0.0926533
GOTERM_BP_DIRECT	GO:6355	regulation of transcription, DNA-templated	10	13.1579	0.0140604	ESRRA, CREBBP, STAT1, CHEK2, STAT3, AHR, NR3C1, ESR1, RELA, ESR2	76	985	19256	2.57227	1	0.103794	0.093578
GOTERM_BP_DIRECT	GO:50796	regulation of insulin secretion	3	3.94737	0.0144496	NOS2, CCL5, TNF	76	47	19256	16.1725	1	0.106269	0.0958093
GOTERM_BP_DIRECT	GO:6357	regulation of transcription from RNA polymerase II promoter	14	18.4211	0.0149069	ESRRA, STAT3, AHR, MAPK14, NR3C1, ESR1, TNF, RELA, ESR2, NFKB1, VEGFA, AR, MDM2, PGR	76	1721	19256	2.0611	1	0.109225	0.0984743
GOTERM_BP_DIRECT	GO:51591	response to cAMP	3	3.94737	0.0150402	STAT1, PTK2B, RELA	76	48	19256	15.8355	1	0.109793	0.0989867
GOTERM_BP_DIRECT	GO:60916	mesenchymal cell proliferation involved in lung development	2	2.63158	0.01549	CTNNB1, FGFR2	76	4	19256	126.684	1	0.110219	0.0993707
GOTERM_BP_DIRECT	GO:60742	epithelial cell differentiation involved in prostate gland development	2	2.63158	0.01549	AR, CTNNB1	76	4	19256	126.684	1	0.110219	0.0993707
GOTERM_BP_DIRECT	GO:38127	ERBB signaling pathway	2	2.63158	0.01549	MAPK1, PTPN11	76	4	19256	126.684	1	0.110219	0.0993707
GOTERM_BP_DIRECT	GO:2000546	positive regulation of endothelial cell chemotaxis to fibroblast growth factor	2	2.63158	0.01549	FGF2, FGFR1	76	4	19256	126.684	1	0.110219	0.0993707
GOTERM_BP_DIRECT	GO:70849	response to epidermal growth factor	2	2.63158	0.01549	MAPK1, MAPK3	76	4	19256	126.684	1	0.110219	0.0993707
GOTERM_BP_DIRECT	GO:33590	response to cobalamin	2	2.63158	0.01549	RELA, EGFR	76	4	19256	126.684	1	0.110219	0.0993707
GOTERM_BP_DIRECT	GO:60571	morphogenesis of an epithelial fold	2	2.63158	0.01549	AR, EGFR	76	4	19256	126.684	1	0.110219	0.0993707
GOTERM_BP_DIRECT	GO:51781	positive regulation of cell division	3	3.94737	0.0156411	FGF2, FGFR2, VEGFA	76	49	19256	15.5124	1	0.110497	0.0996207
GOTERM_BP_DIRECT	GO:45737	positive regulation of cyclin-dependent protein serine/threonine kinase activity	3	3.94737	0.0156411	CCND1, AKT1, EGFR	76	49	19256	15.5124	1	0.110497	0.0996207
GOTERM_BP_DIRECT	GO:1501	skeletal system development	4	5.26316	0.0160774	RPS6KA3, IGF1, MMP9, FGFR1	76	136	19256	7.45201	1	0.113173	0.102034
GOTERM_BP_DIRECT	GO:30218	erythrocyte differentiation	3	3.94737	0.0168733	CASP3, KIT, JAK2	76	51	19256	14.904	1	0.117934	0.106326
GOTERM_BP_DIRECT	GO:31648	protein destabilization	3	3.94737	0.0168733	CREBBP, PLK1, MDM2	76	51	19256	14.904	1	0.117934	0.106326
GOTERM_BP_DIRECT	GO:6325	chromatin organization	5	6.57895	0.0173135	KDM5B, JAK2, NR3C1, HDAC9, RELA	76	254	19256	4.98757	1	0.120583	0.108714
GOTERM_BP_DIRECT	GO:10468	regulation of gene expression	5	6.57895	0.0175387	PIK3CA, CDK2, BCL2, AHR, IGF1	76	255	19256	4.96801	1	0.121721	0.10974
GOTERM_BP_DIRECT	GO:9408	response to heat	3	3.94737	0.0181456	HSP90AA1, AKT1, IGF1	76	53	19256	14.3416	1	0.124617	0.112351
GOTERM_BP_DIRECT	GO:6968	cellular defense response	3	3.94737	0.0181456	ITGB1, PTK2B, RELA	76	53	19256	14.3416	1	0.124617	0.112351
GOTERM_BP_DIRECT	GO:43124	negative regulation of I-kappaB kinase/NF-kappaB signaling	3	3.94737	0.0181456	STAT1, GSTP1, ESR1	76	53	19256	14.3416	1	0.124617	0.112351
GOTERM_BP_DIRECT	GO:1932	regulation of protein phosphorylation	3	3.94737	0.0187966	IGF1, TNF, PIK3CG	76	54	19256	14.076	1	0.12782	0.115239
GOTERM_BP_DIRECT	GO:31622	positive regulation of fever generation	2	2.63158	0.0193253	PTGS2, TNF	76	5	19256	101.347	1	0.12782	0.115239
GOTERM_BP_DIRECT	GO:2551	mast cell chemotaxis	2	2.63158	0.0193253	KIT, RAC1	76	5	19256	101.347	1	0.12782	0.115239
GOTERM_BP_DIRECT	GO:1905278	positive regulation of epithelial tube formation	2	2.63158	0.0193253	FGF2, VEGFA	76	5	19256	101.347	1	0.12782	0.115239
GOTERM_BP_DIRECT	GO:38033	positive regulation of endothelial cell chemotaxis by VEGF-activated vascular endothelial growth factor receptor signaling pathway	2	2.63158	0.0193253	KDR, VEGFA	76	5	19256	101.347	1	0.12782	0.115239
GOTERM_BP_DIRECT	GO:43243	positive regulation of protein complex disassembly	2	2.63158	0.0193253	TNF, IGF1R	76	5	19256	101.347	1	0.12782	0.115239
GOTERM_BP_DIRECT	GO:36324	vascular endothelial growth factor receptor-2 signaling pathway	2	2.63158	0.0193253	KDR, VEGFA	76	5	19256	101.347	1	0.12782	0.115239
GOTERM_BP_DIRECT	GO:60664	epithelial cell proliferation involved in salivary gland morphogenesis	2	2.63158	0.0193253	TNF, FGFR2	76	5	19256	101.347	1	0.12782	0.115239
GOTERM_BP_DIRECT	GO:35166	post-embryonic hemopoiesis	2	2.63158	0.0193253	ERCC1, JAK2	76	5	19256	101.347	1	0.12782	0.115239
GOTERM_BP_DIRECT	GO:32310	prostaglandin secretion	2	2.63158	0.0193253	NOS2, PTGS2	76	5	19256	101.347	1	0.12782	0.115239
GOTERM_BP_DIRECT	GO:72584	caveolin-mediated endocytosis	2	2.63158	0.0193253	MAPK1, MAPK3	76	5	19256	101.347	1	0.12782	0.115239
GOTERM_BP_DIRECT	GO:19233	sensory perception of pain	3	3.94737	0.0194573	MAPK1, PTGS2, MAPK3	76	55	19256	13.8201	1	0.128262	0.115638
GOTERM_BP_DIRECT	GO:14823	response to activity	3	3.94737	0.0201277	PIK3CA, CDK1, TNF	76	56	19256	13.5733	1	0.1318	0.118827
GOTERM_BP_DIRECT	GO:46854	phosphatidylinositol phosphorylation	3	3.94737	0.0201277	PIK3CA, PIK3CB, PIK3CG	76	56	19256	13.5733	1	0.1318	0.118827
GOTERM_BP_DIRECT	GO:45165	cell fate commitment	3	3.94737	0.0208077	CASP3, KDR, FGFR2	76	57	19256	13.3352	1	0.135802	0.122435
GOTERM_BP_DIRECT	GO:71363	cellular response to growth factor stimulus	3	3.94737	0.0214973	ERBB2, MDM2, CTNNB1	76	58	19256	13.1053	1	0.139839	0.126075
GOTERM_BP_DIRECT	GO:34644	cellular response to UV	3	3.94737	0.0221962	CREBBP, PARP1, PTGS2	76	59	19256	12.8831	1	0.14391	0.129746
GOTERM_BP_DIRECT	GO:71320	cellular response to cAMP	3	3.94737	0.0229045	APEX1, AHR, PIK3CG	76	60	19256	12.6684	1	0.145289	0.130988
GOTERM_BP_DIRECT	GO:7254	JNK cascade	3	3.94737	0.0229045	MAPK8, TNF, NFKB1	76	60	19256	12.6684	1	0.145289	0.130988
GOTERM_BP_DIRECT	GO:43620	regulation of DNA-templated transcription in response to stress	2	2.63158	0.0231459	RPS6KA3, RELA	76	6	19256	84.4561	1	0.145289	0.130988
GOTERM_BP_DIRECT	GO:2320	lymphoid progenitor cell differentiation	2	2.63158	0.0231459	KIT, BCL2	76	6	19256	84.4561	1	0.145289	0.130988
GOTERM_BP_DIRECT	GO:45428	regulation of nitric oxide biosynthetic process	2	2.63158	0.0231459	RAC1, JAK2	76	6	19256	84.4561	1	0.145289	0.130988
GOTERM_BP_DIRECT	GO:42976	activation of Janus kinase activity	2	2.63158	0.0231459	PTK2B, JAK2	76	6	19256	84.4561	1	0.145289	0.130988
GOTERM_BP_DIRECT	GO:60527	prostate epithelial cord arborization involved in prostate glandular acinus morphogenesis	2	2.63158	0.0231459	ESR1, FGFR2	76	6	19256	84.4561	1	0.145289	0.130988
GOTERM_BP_DIRECT	GO:10656	negative regulation of muscle cell apoptotic process	2	2.63158	0.0231459	PTK2B, IGF1R	76	6	19256	84.4561	1	0.145289	0.130988
GOTERM_BP_DIRECT	GO:1903169	regulation of calcium ion transmembrane transport	2	2.63158	0.0231459	PTPN22, PIK3CG	76	6	19256	84.4561	1	0.145289	0.130988
GOTERM_BP_DIRECT	GO:1990962	drug transport across blood-brain barrier	2	2.63158	0.0231459	ABCB1, ABCG2	76	6	19256	84.4561	1	0.145289	0.130988
GOTERM_BP_DIRECT	GO:7204	positive regulation of cytosolic calcium ion concentration	4	5.26316	0.0241976	PTK2B, JAK2, ESR1, PIK3CG	76	159	19256	6.37405	1	0.151408	0.136505
GOTERM_BP_DIRECT	GO:51592	response to calcium ion	3	3.94737	0.0243488	CCND1, PTK2B, EGFR	76	62	19256	12.2598	1	0.151872	0.136923
GOTERM_BP_DIRECT	GO:51092	positive regulation of NF-kappaB transcription factor activity	4	5.26316	0.0245925	AR, STAT3, TNF, RELA	76	160	19256	6.33421	1	0.152908	0.137858
GOTERM_BP_DIRECT	GO:9612	response to mechanical stimulus	3	3.94737	0.0250846	MAPK8, STAT1, PTK2B	76	63	19256	12.0652	1	0.155477	0.140174
GOTERM_BP_DIRECT	GO:32731	positive regulation of interleukin-1 beta production	3	3.94737	0.0265833	STAT3, JAK2, TNF	76	65	19256	11.6939	1	0.161958	0.146017
GOTERM_BP_DIRECT	GO:30641	regulation of cellular pH	2	2.63158	0.0269519	MAPK1, MAPK3	76	7	19256	72.391	1	0.161958	0.146017
GOTERM_BP_DIRECT	GO:48864	stem cell development	2	2.63158	0.0269519	BCL2, FGF2	76	7	19256	72.391	1	0.161958	0.146017
GOTERM_BP_DIRECT	GO:35022	positive regulation of Rac protein signal transduction	2	2.63158	0.0269519	PIK3CB, PIK3CG	76	7	19256	72.391	1	0.161958	0.146017
GOTERM_BP_DIRECT	GO:38001	paracrine signaling	2	2.63158	0.0269519	PGR, FGF2	76	7	19256	72.391	1	0.161958	0.146017
GOTERM_BP_DIRECT	GO:7167	enzyme linked receptor protein signaling pathway	2	2.63158	0.0269519	ERBB2, JAK2	76	7	19256	72.391	1	0.161958	0.146017
GOTERM_BP_DIRECT	GO:7077	mitotic nuclear envelope disassembly	2	2.63158	0.0269519	PLK1, PRKCA	76	7	19256	72.391	1	0.161958	0.146017
GOTERM_BP_DIRECT	GO:1903721	positive regulation of I-kappaB phosphorylation	2	2.63158	0.0269519	AKT1, TNF	76	7	19256	72.391	1	0.161958	0.146017
GOTERM_BP_DIRECT	GO:22612	gland morphogenesis	2	2.63158	0.0269519	BCL2, FGFR2	76	7	19256	72.391	1	0.161958	0.146017
GOTERM_BP_DIRECT	GO:43457	regulation of cellular respiration	2	2.63158	0.0269519	PIK3CA, NOS2	76	7	19256	72.391	1	0.161958	0.146017
GOTERM_BP_DIRECT	GO:71560	cellular response to transforming growth factor beta stimulus	3	3.94737	0.027346	NR3C1, FGFR2, IGF1R	76	66	19256	11.5167	1	0.16333	0.147254
GOTERM_BP_DIRECT	GO:7611	learning or memory	3	3.94737	0.027346	CASP3, MAPK1, EGFR	76	66	19256	11.5167	1	0.16333	0.147254
GOTERM_BP_DIRECT	GO:35690	cellular response to drug	3	3.94737	0.0281174	NOS2, CHEK2, EGFR	76	67	19256	11.3449	1	0.16743	0.150951
GOTERM_BP_DIRECT	GO:1901224	positive regulation of NIK/NF-kappaB signaling	3	3.94737	0.0304838	TNF, RELA, EGFR	76	70	19256	10.8586	1	0.177178	0.159739
GOTERM_BP_DIRECT	GO:7623	circadian rhythm	3	3.94737	0.0304838	NOS2, TNF, EGFR	76	70	19256	10.8586	1	0.177178	0.159739
GOTERM_BP_DIRECT	GO:61042	vascular wound healing	2	2.63158	0.0307432	KDR, VEGFA	76	8	19256	63.3421	1	0.177178	0.159739
GOTERM_BP_DIRECT	GO:38134	ERBB2-EGFR signaling pathway	2	2.63158	0.0307432	ERBB2, EGFR	76	8	19256	63.3421	1	0.177178	0.159739
GOTERM_BP_DIRECT	GO:10518	positive regulation of phospholipase activity	2	2.63158	0.0307432	FGFR2, FGFR1	76	8	19256	63.3421	1	0.177178	0.159739
GOTERM_BP_DIRECT	GO:51450	myoblast proliferation	2	2.63158	0.0307432	CTNNB1, IGF1	76	8	19256	63.3421	1	0.177178	0.159739
GOTERM_BP_DIRECT	GO:60484	lung-associated mesenchyme development	2	2.63158	0.0307432	CTNNB1, FGFR2	76	8	19256	63.3421	1	0.177178	0.159739
GOTERM_BP_DIRECT	GO:42473	outer ear morphogenesis	2	2.63158	0.0307432	MAPK1, MAPK3	76	8	19256	63.3421	1	0.177178	0.159739
GOTERM_BP_DIRECT	GO:44321	response to leptin	2	2.63158	0.0307432	CCND1, STAT3	76	8	19256	63.3421	1	0.177178	0.159739
GOTERM_BP_DIRECT	GO:2000270	negative regulation of fibroblast apoptotic process	2	2.63158	0.0307432	PIK3CA, PIK3CG	76	8	19256	63.3421	1	0.177178	0.159739
GOTERM_BP_DIRECT	GO:61044	negative regulation of vascular wound healing	2	2.63158	0.0307432	SERPINE1, TNF	76	8	19256	63.3421	1	0.177178	0.159739
GOTERM_BP_DIRECT	GO:9791	post-embryonic development	3	3.94737	0.0312896	KDM5B, BCL2, FGFR2	76	71	19256	10.7057	1	0.179801	0.162104
GOTERM_BP_DIRECT	GO:6302	double-strand break repair	3	3.94737	0.0329264	PARP1, CHEK2, ERCC1	76	73	19256	10.4124	1	0.188657	0.170088
GOTERM_BP_DIRECT	GO:71300	cellular response to retinoic acid	3	3.94737	0.0337572	PTK2B, TNF, FGFR2	76	74	19256	10.2717	1	0.192082	0.173176
GOTERM_BP_DIRECT	GO:51402	neuron apoptotic process	3	3.94737	0.0337572	AXL, CASP3, BCL2	76	74	19256	10.2717	1	0.192082	0.173176
GOTERM_BP_DIRECT	GO:42698	ovulation cycle	2	2.63158	0.0345199	AXL, EGFR	76	9	19256	56.3041	1	0.192082	0.173176
GOTERM_BP_DIRECT	GO:34405	response to fluid shear stress	2	2.63158	0.0345199	PDGFRB, AKT1	76	9	19256	56.3041	1	0.192082	0.173176
GOTERM_BP_DIRECT	GO:2000669	negative regulation of dendritic cell apoptotic process	2	2.63158	0.0345199	AXL, BCL2	76	9	19256	56.3041	1	0.192082	0.173176
GOTERM_BP_DIRECT	GO:10224	response to UV-B	2	2.63158	0.0345199	BCL2, RELA	76	9	19256	56.3041	1	0.192082	0.173176
GOTERM_BP_DIRECT	GO:8354	germ cell migration	2	2.63158	0.0345199	ITGB1, KIT	76	9	19256	56.3041	1	0.192082	0.173176
GOTERM_BP_DIRECT	GO:2070	epithelial cell maturation	2	2.63158	0.0345199	KDR, PGR	76	9	19256	56.3041	1	0.192082	0.173176
GOTERM_BP_DIRECT	GO:33601	positive regulation of mammary gland epithelial cell proliferation	2	2.63158	0.0345199	KDM5B, CCND1	76	9	19256	56.3041	1	0.192082	0.173176
GOTERM_BP_DIRECT	GO:48012	hepatocyte growth factor receptor signaling pathway	2	2.63158	0.0345199	RAC1, MET	76	9	19256	56.3041	1	0.192082	0.173176
GOTERM_BP_DIRECT	GO:32091	negative regulation of protein binding	3	3.94737	0.0345962	MAPK8, AKT1, AURKA	76	75	19256	10.1347	1	0.192082	0.173176
GOTERM_BP_DIRECT	GO:97190	apoptotic signaling pathway	3	3.94737	0.0354433	CASP3, CTNNB1, PRKCA	76	76	19256	10.0014	1	0.196233	0.176918
GOTERM_BP_DIRECT	GO:32147	activation of protein kinase activity	3	3.94737	0.0362985	MAP2K1, PIK3CA, VEGFA	76	77	19256	9.8715	1	0.199288	0.179672
GOTERM_BP_DIRECT	GO:98869	cellular oxidant detoxification	3	3.94737	0.0362985	GSTP1, ALB, PTGS2	76	77	19256	9.8715	1	0.199288	0.179672
GOTERM_BP_DIRECT	GO:45669	positive regulation of osteoblast differentiation	3	3.94737	0.0362985	CTNNB1, IGF1, FGF2	76	77	19256	9.8715	1	0.199288	0.179672
GOTERM_BP_DIRECT	GO:32729	positive regulation of interferon-gamma production	3	3.94737	0.0380325	PTPN22, JAK2, TNF	76	79	19256	9.62159	1	0.20393	0.183857
GOTERM_BP_DIRECT	GO:70633	transepithelial transport	2	2.63158	0.0382821	ABCB1, ABCG2	76	10	19256	50.6737	1	0.20393	0.183857
GOTERM_BP_DIRECT	GO:2001028	positive regulation of endothelial cell chemotaxis	2	2.63158	0.0382821	FGF2, MET	76	10	19256	50.6737	1	0.20393	0.183857
GOTERM_BP_DIRECT	GO:43586	tongue development	2	2.63158	0.0382821	KIT, EGFR	76	10	19256	50.6737	1	0.20393	0.183857
GOTERM_BP_DIRECT	GO:33629	negative regulation of cell adhesion mediated by integrin	2	2.63158	0.0382821	SERPINE1, PTPN11	76	10	19256	50.6737	1	0.20393	0.183857
GOTERM_BP_DIRECT	GO:60068	vagina development	2	2.63158	0.0382821	AXL, ESR1	76	10	19256	50.6737	1	0.20393	0.183857
GOTERM_BP_DIRECT	GO:10764	negative regulation of fibroblast migration	2	2.63158	0.0382821	RAC1, FGF2	76	10	19256	50.6737	1	0.20393	0.183857
GOTERM_BP_DIRECT	GO:51901	positive regulation of mitochondrial depolarization	2	2.63158	0.0382821	PARP1, KDR	76	10	19256	50.6737	1	0.20393	0.183857
GOTERM_BP_DIRECT	GO:60397	JAK-STAT cascade involved in growth hormone signaling pathway	2	2.63158	0.0382821	STAT3, JAK2	76	10	19256	50.6737	1	0.20393	0.183857
GOTERM_BP_DIRECT	GO:70233	negative regulation of T cell apoptotic process	2	2.63158	0.0382821	CCL5, BCL2	76	10	19256	50.6737	1	0.20393	0.183857
GOTERM_BP_DIRECT	GO:33598	mammary gland epithelial cell proliferation	2	2.63158	0.0382821	CCND1, MAPK1	76	10	19256	50.6737	1	0.20393	0.183857
GOTERM_BP_DIRECT	GO:6919	activation of cysteine-type endopeptidase activity involved in apoptotic process	3	3.94737	0.0406919	JAK2, TNF, F3	76	82	19256	9.26958	1	0.216183	0.194905
GOTERM_BP_DIRECT	GO:10226	response to lithium ion	2	2.63158	0.0420298	PTK2B, PTGS2	76	11	19256	46.067	1	0.21743	0.196029
GOTERM_BP_DIRECT	GO:97011	cellular response to granulocyte macrophage colony-stimulating factor stimulus	2	2.63158	0.0420298	MAPK1, AKT1	76	11	19256	46.067	1	0.21743	0.196029
GOTERM_BP_DIRECT	GO:33234	negative regulation of protein sumoylation	2	2.63158	0.0420298	CTNNB1, RELA	76	11	19256	46.067	1	0.21743	0.196029
GOTERM_BP_DIRECT	GO:33197	response to vitamin E	2	2.63158	0.0420298	CCND1, IGF1R	76	11	19256	46.067	1	0.21743	0.196029
GOTERM_BP_DIRECT	GO:71223	cellular response to lipoteichoic acid	2	2.63158	0.0420298	MAPK14, RELA	76	11	19256	46.067	1	0.21743	0.196029
GOTERM_BP_DIRECT	GO:1903799	negative regulation of production of miRNAs involved in gene silencing by miRNA	2	2.63158	0.0420298	ESR1, TNF	76	11	19256	46.067	1	0.21743	0.196029
GOTERM_BP_DIRECT	GO:1900015	regulation of cytokine production involved in inflammatory response	2	2.63158	0.0420298	NOS2, MAPK14	76	11	19256	46.067	1	0.21743	0.196029
GOTERM_BP_DIRECT	GO:9651	response to salt stress	2	2.63158	0.0420298	HSP90AA1, TNF	76	11	19256	46.067	1	0.21743	0.196029
GOTERM_BP_DIRECT	GO:10389	regulation of G2/M transition of mitotic cell cycle	2	2.63158	0.0420298	CDK2, AURKA	76	11	19256	46.067	1	0.21743	0.196029
GOTERM_BP_DIRECT	GO:71394	cellular response to testosterone stimulus	2	2.63158	0.0420298	AR, IGF1R	76	11	19256	46.067	1	0.21743	0.196029
GOTERM_BP_DIRECT	GO:1503	ossification	3	3.94737	0.0434197	BCL2, MMP9, EGFR	76	85	19256	8.94241	1	0.224032	0.201981
GOTERM_BP_DIRECT	GO:30183	B cell differentiation	3	3.94737	0.0443438	ITGB1, KIT, HDAC9	76	86	19256	8.83843	1	0.228203	0.205741
GOTERM_BP_DIRECT	GO:2000273	positive regulation of receptor activity	2	2.63158	0.0457631	ITGB1, JAK2	76	12	19256	42.2281	1	0.2301	0.207452
GOTERM_BP_DIRECT	GO:1990314	cellular response to insulin-like growth factor stimulus	2	2.63158	0.0457631	PTPN11, IGF1R	76	12	19256	42.2281	1	0.2301	0.207452
GOTERM_BP_DIRECT	GO:60333	interferon-gamma-mediated signaling pathway	2	2.63158	0.0457631	STAT1, JAK2	76	12	19256	42.2281	1	0.2301	0.207452
GOTERM_BP_DIRECT	GO:43276	anoikis	2	2.63158	0.0457631	PIK3CA, AKT1	76	12	19256	42.2281	1	0.2301	0.207452
GOTERM_BP_DIRECT	GO:60425	lung morphogenesis	2	2.63158	0.0457631	MAPK1, MAPK3	76	12	19256	42.2281	1	0.2301	0.207452
GOTERM_BP_DIRECT	GO:48333	mesodermal cell differentiation	2	2.63158	0.0457631	ITGB1, FGFR2	76	12	19256	42.2281	1	0.2301	0.207452
GOTERM_BP_DIRECT	GO:42770	signal transduction in response to DNA damage	2	2.63158	0.0457631	CHEK2, MAPK14	76	12	19256	42.2281	1	0.2301	0.207452
GOTERM_BP_DIRECT	GO:1903800	positive regulation of production of miRNAs involved in gene silencing by miRNA	2	2.63158	0.0457631	MAP2K1, EGFR	76	12	19256	42.2281	1	0.2301	0.207452
GOTERM_BP_DIRECT	GO:32495	response to muramyl dipeptide	2	2.63158	0.0457631	MAPK14, RELA	76	12	19256	42.2281	1	0.2301	0.207452
GOTERM_BP_DIRECT	GO:35264	multicellular organism growth	3	3.94737	0.0481127	AR, ERCC1, PTPN11	76	90	19256	8.44561	1	0.239042	0.215514
GOTERM_BP_DIRECT	GO:7265	Ras protein signal transduction	3	3.94737	0.0481127	CDK2, IGF1, FGF2	76	90	19256	8.44561	1	0.239042	0.215514
GOTERM_BP_DIRECT	GO:71347	cellular response to interleukin-1	3	3.94737	0.0481127	CCL5, RELA, NFKB1	76	90	19256	8.44561	1	0.239042	0.215514
GOTERM_BP_DIRECT	GO:43161	proteasome-mediated ubiquitin-dependent protein catabolic process	4	5.26316	0.0487351	MDM2, CTNNB1, AKT1, AURKA	76	210	19256	4.82607	1	0.239042	0.215514
GOTERM_BP_DIRECT	GO:30154	cell differentiation	7	9.21053	0.0491015	PTK2B, AKT1, JAK2, FGF2, EGFR, MCL1, VEGFA	76	680	19256	2.6082	1	0.239042	0.215514
GOTERM_BP_DIRECT	GO:60396	growth hormone receptor signaling pathway	2	2.63158	0.0494821	STAT3, JAK2	76	13	19256	38.9798	1	0.239042	0.215514
GOTERM_BP_DIRECT	GO:45670	regulation of osteoclast differentiation	2	2.63158	0.0494821	ESRRA, TNF	76	13	19256	38.9798	1	0.239042	0.215514
GOTERM_BP_DIRECT	GO:48546	digestive tract morphogenesis	2	2.63158	0.0494821	BCL2, EGFR	76	13	19256	38.9798	1	0.239042	0.215514
GOTERM_BP_DIRECT	GO:31571	mitotic G1 DNA damage checkpoint	2	2.63158	0.0494821	CCND1, CDK2	76	13	19256	38.9798	1	0.239042	0.215514
GOTERM_BP_DIRECT	GO:33628	regulation of cell adhesion mediated by integrin	2	2.63158	0.0494821	PTPN11, PIK3CG	76	13	19256	38.9798	1	0.239042	0.215514
GOTERM_BP_DIRECT	GO:32026	response to magnesium ion	2	2.63158	0.0494821	CCND1, MDM2	76	13	19256	38.9798	1	0.239042	0.215514
GOTERM_BP_DIRECT	GO:71168	protein localization to chromatin	2	2.63158	0.0494821	PLK1, ESR1	76	13	19256	38.9798	1	0.239042	0.215514
GOTERM_BP_DIRECT	GO:33148	positive regulation of intracellular estrogen receptor signaling pathway	2	2.63158	0.0494821	AR, PARP1	76	13	19256	38.9798	1	0.239042	0.215514
GOTERM_BP_DIRECT	GO:33327	Leydig cell differentiation	2	2.63158	0.0494821	AR, CCND1	76	13	19256	38.9798	1	0.239042	0.215514
GOTERM_BP_DIRECT	GO:48011	neurotrophin TRK receptor signaling pathway	2	2.63158	0.0494821	CASP3, PTPN11	76	13	19256	38.9798	1	0.239042	0.215514
GOTERM_BP_DIRECT	GO:46902	regulation of mitochondrial membrane permeability	2	2.63158	0.0494821	STAT3, BCL2	76	13	19256	38.9798	1	0.239042	0.215514
GOTERM_BP_DIRECT	GO:1889	liver development	3	3.94737	0.0500396	PIK3CA, MET, RELA	76	92	19256	8.26201	1	0.241145	0.217409
GOTERM_BP_DIRECT	GO:30855	epithelial cell differentiation	3	3.94737	0.0519942	CDK1, FGFR2, VEGFA	76	94	19256	8.08623	1	0.249953	0.22535
GOTERM_BP_DIRECT	GO:45667	regulation of osteoblast differentiation	2	2.63158	0.0531868	ESRRA, FGFR2	76	14	19256	36.1955	1	0.252605	0.227742
GOTERM_BP_DIRECT	GO:1952	regulation of cell-matrix adhesion	2	2.63158	0.0531868	BCL2, PIK3CB	76	14	19256	36.1955	1	0.252605	0.227742
GOTERM_BP_DIRECT	GO:1904996	positive regulation of leukocyte adhesion to vascular endothelial cell	2	2.63158	0.0531868	TNF, RELA	76	14	19256	36.1955	1	0.252605	0.227742
GOTERM_BP_DIRECT	GO:60644	mammary gland epithelial cell differentiation	2	2.63158	0.0531868	AKT1, FGF2	76	14	19256	36.1955	1	0.252605	0.227742
GOTERM_BP_DIRECT	GO:70102	interleukin-6-mediated signaling pathway	2	2.63158	0.0531868	STAT3, JAK2	76	14	19256	36.1955	1	0.252605	0.227742
GOTERM_BP_DIRECT	GO:50821	protein stabilization	4	5.26316	0.0545704	HSP90AA1, CDK7, CHEK2, IGF1	76	220	19256	4.6067	1	0.258554	0.233105
GOTERM_BP_DIRECT	GO:43069	negative regulation of programmed cell death	2	2.63158	0.0568772	ALB, KIT	76	15	19256	33.7825	1	0.265023	0.238938
GOTERM_BP_DIRECT	GO:2000679	positive regulation of transcription regulatory region DNA binding	2	2.63158	0.0568772	PARP1, IGF1	76	15	19256	33.7825	1	0.265023	0.238938
GOTERM_BP_DIRECT	GO:1903827	regulation of cellular protein localization	2	2.63158	0.0568772	HSP90AA1, PARP1	76	15	19256	33.7825	1	0.265023	0.238938
GOTERM_BP_DIRECT	GO:71498	cellular response to fluid shear stress	2	2.63158	0.0568772	PTK2B, PTGS2	76	15	19256	33.7825	1	0.265023	0.238938
GOTERM_BP_DIRECT	GO:51149	positive regulation of muscle cell differentiation	2	2.63158	0.0568772	MDM2, MAPK14	76	15	19256	33.7825	1	0.265023	0.238938
GOTERM_BP_DIRECT	GO:16242	negative regulation of macroautophagy	2	2.63158	0.0568772	PIK3CA, AKT1	76	15	19256	33.7825	1	0.265023	0.238938
GOTERM_BP_DIRECT	GO:14075	response to amine	2	2.63158	0.0568772	CDK1, JAK2	76	15	19256	33.7825	1	0.265023	0.238938
GOTERM_BP_DIRECT	GO:1904019	epithelial cell apoptotic process	2	2.63158	0.0605534	CASP3, BCL2	76	16	19256	31.6711	1	0.275637	0.248507
GOTERM_BP_DIRECT	GO:1903351	cellular response to dopamine	2	2.63158	0.0605534	MAPK1, MAPK3	76	16	19256	31.6711	1	0.275637	0.248507
GOTERM_BP_DIRECT	GO:43508	negative regulation of JUN kinase activity	2	2.63158	0.0605534	GSTP1, PTPN22	76	16	19256	31.6711	1	0.275637	0.248507
GOTERM_BP_DIRECT	GO:90336	positive regulation of brown fat cell differentiation	2	2.63158	0.0605534	MAPK14, PTGS2	76	16	19256	31.6711	1	0.275637	0.248507
GOTERM_BP_DIRECT	GO:43129	surfactant homeostasis	2	2.63158	0.0605534	KDR, VEGFA	76	16	19256	31.6711	1	0.275637	0.248507
GOTERM_BP_DIRECT	GO:10763	positive regulation of fibroblast migration	2	2.63158	0.0605534	ITGB1, AKT1	76	16	19256	31.6711	1	0.275637	0.248507
GOTERM_BP_DIRECT	GO:16572	histone phosphorylation	2	2.63158	0.0605534	CDK2, CDK1	76	16	19256	31.6711	1	0.275637	0.248507
GOTERM_BP_DIRECT	GO:32516	positive regulation of phosphoprotein phosphatase activity	2	2.63158	0.0605534	PDGFRB, JAK2	76	16	19256	31.6711	1	0.275637	0.248507
GOTERM_BP_DIRECT	GO:71383	cellular response to steroid hormone stimulus	2	2.63158	0.0605534	AR, NR3C1	76	16	19256	31.6711	1	0.275637	0.248507
GOTERM_BP_DIRECT	GO:45725	positive regulation of glycogen biosynthetic process	2	2.63158	0.0605534	AKT1, IGF1	76	16	19256	31.6711	1	0.275637	0.248507
GOTERM_BP_DIRECT	GO:1904355	positive regulation of telomere capping	2	2.63158	0.0642155	MAPK1, MAPK3	76	17	19256	29.808	1	0.288311	0.259934
GOTERM_BP_DIRECT	GO:2407	dendritic cell chemotaxis	2	2.63158	0.0642155	CCL5, PIK3CG	76	17	19256	29.808	1	0.288311	0.259934
GOTERM_BP_DIRECT	GO:8631	intrinsic apoptotic signaling pathway in response to oxidative stress	2	2.63158	0.0642155	BCL2, JAK2	76	17	19256	29.808	1	0.288311	0.259934
GOTERM_BP_DIRECT	GO:48599	oocyte development	2	2.63158	0.0642155	BCL2, CTNNB1	76	17	19256	29.808	1	0.288311	0.259934
GOTERM_BP_DIRECT	GO:46328	regulation of JNK cascade	2	2.63158	0.0642155	EGFR, IGF1R	76	17	19256	29.808	1	0.288311	0.259934
GOTERM_BP_DIRECT	GO:48143	astrocyte activation	2	2.63158	0.0642155	TNF, EGFR	76	17	19256	29.808	1	0.288311	0.259934
GOTERM_BP_DIRECT	GO:7160	cell-matrix adhesion	3	3.94737	0.0653355	ITGB1, CTNNB1, RAC1	76	107	19256	7.10379	1	0.292673	0.263866
GOTERM_BP_DIRECT	GO:32760	positive regulation of tumor necrosis factor production	3	3.94737	0.0664051	STAT3, PTPN11, JAK2	76	108	19256	7.03801	1	0.29679	0.267578
GOTERM_BP_DIRECT	GO:6351	transcription, DNA-templated	3	3.94737	0.0674805	CDK2, RELA, MAPK3	76	109	19256	6.97344	1	0.299908	0.270389
GOTERM_BP_DIRECT	GO:30334	regulation of cell migration	3	3.94737	0.0674805	AKT1, RAC1, FGF2	76	109	19256	6.97344	1	0.299908	0.270389
GOTERM_BP_DIRECT	GO:35162	embryonic hemopoiesis	2	2.63158	0.0678635	KIT, KDR	76	18	19256	28.152	1	0.299908	0.270389
GOTERM_BP_DIRECT	GO:42176	regulation of protein catabolic process	2	2.63158	0.0678635	CHEK2, MDM2	76	18	19256	28.152	1	0.299908	0.270389
GOTERM_BP_DIRECT	GO:1901222	regulation of NIK/NF-kappaB signaling	2	2.63158	0.0678635	PTPN22, RELA	76	18	19256	28.152	1	0.299908	0.270389
GOTERM_BP_DIRECT	GO:7229	integrin-mediated signaling pathway	3	3.94737	0.0685618	ITGB1, PTK2B, PTPN11	76	110	19256	6.91005	1	0.302316	0.27256
GOTERM_BP_DIRECT	GO:50852	T cell receptor signaling pathway	3	3.94737	0.0707416	PIK3CA, MAPK1, PTPN22	76	112	19256	6.78665	1	0.311085	0.280466
GOTERM_BP_DIRECT	GO:31103	axon regeneration	2	2.63158	0.0714974	BCL2, JAK2	76	19	19256	26.6704	1	0.311085	0.280466
GOTERM_BP_DIRECT	GO:9948	anterior/posterior axis specification	2	2.63158	0.0714974	CTNNB1, AURKA	76	19	19256	26.6704	1	0.311085	0.280466
GOTERM_BP_DIRECT	GO:6970	response to osmotic stress	2	2.63158	0.0714974	PTK2B, EGFR	76	19	19256	26.6704	1	0.311085	0.280466
GOTERM_BP_DIRECT	GO:30220	platelet formation	2	2.63158	0.0714974	CASP3, PTPN11	76	19	19256	26.6704	1	0.311085	0.280466
GOTERM_BP_DIRECT	GO:60391	positive regulation of SMAD protein import into nucleus	2	2.63158	0.0714974	PARP1, JAK2	76	19	19256	26.6704	1	0.311085	0.280466
GOTERM_BP_DIRECT	GO:2000010	positive regulation of protein localization to cell surface	2	2.63158	0.0751174	AKT1, TNF	76	20	19256	25.3368	1	0.321862	0.290182
GOTERM_BP_DIRECT	GO:50730	regulation of peptidyl-tyrosine phosphorylation	2	2.63158	0.0751174	PTPN22, EGFR	76	20	19256	25.3368	1	0.321862	0.290182
GOTERM_BP_DIRECT	GO:61045	negative regulation of wound healing	2	2.63158	0.0751174	SERPINE1, FGF2	76	20	19256	25.3368	1	0.321862	0.290182
GOTERM_BP_DIRECT	GO:50901	leukocyte tethering or rolling	2	2.63158	0.0751174	ITGB1, TNF	76	20	19256	25.3368	1	0.321862	0.290182
GOTERM_BP_DIRECT	GO:60716	labyrinthine layer blood vessel development	2	2.63158	0.0751174	MAPK1, AKT1	76	20	19256	25.3368	1	0.321862	0.290182
GOTERM_BP_DIRECT	GO:8589	regulation of smoothened signaling pathway	2	2.63158	0.0751174	CREBBP, FGFR2	76	20	19256	25.3368	1	0.321862	0.290182
GOTERM_BP_DIRECT	GO:71375	cellular response to peptide hormone stimulus	2	2.63158	0.0751174	APEX1, MDM2	76	20	19256	25.3368	1	0.321862	0.290182
GOTERM_BP_DIRECT	GO:7399	nervous system development	5	6.57895	0.0780527	AXL, STAT3, FGF2, MET, VEGFA	76	414	19256	3.06001	1	0.333686	0.300842
GOTERM_BP_DIRECT	GO:32930	positive regulation of superoxide anion generation	2	2.63158	0.0787235	GSTP1, EGFR	76	21	19256	24.1303	1	0.333686	0.300842
GOTERM_BP_DIRECT	GO:90141	positive regulation of mitochondrial fission	2	2.63158	0.0787235	KDR, AURKA	76	21	19256	24.1303	1	0.333686	0.300842
GOTERM_BP_DIRECT	GO:43303	mast cell degranulation	2	2.63158	0.0787235	KIT, PIK3CG	76	21	19256	24.1303	1	0.333686	0.300842
GOTERM_BP_DIRECT	GO:70498	interleukin-1-mediated signaling pathway	2	2.63158	0.0787235	RELA, MAPK3	76	21	19256	24.1303	1	0.333686	0.300842
GOTERM_BP_DIRECT	GO:6260	DNA replication	3	3.94737	0.0808231	CHEK1, CDK2, CDK1	76	121	19256	6.28186	1	0.341851	0.308203
GOTERM_BP_DIRECT	GO:90201	negative regulation of release of cytochrome c from mitochondria	2	2.63158	0.0823157	AKT1, IGF1	76	22	19256	23.0335	1	0.343011	0.309249
GOTERM_BP_DIRECT	GO:6809	nitric oxide biosynthetic process	2	2.63158	0.0823157	NOS2, AKT1	76	22	19256	23.0335	1	0.343011	0.309249
GOTERM_BP_DIRECT	GO:71354	cellular response to interleukin-6	2	2.63158	0.0823157	RELA, NFKB1	76	22	19256	23.0335	1	0.343011	0.309249
GOTERM_BP_DIRECT	GO:43254	regulation of protein complex assembly	2	2.63158	0.0823157	HSP90AA1, PTPN11	76	22	19256	23.0335	1	0.343011	0.309249
GOTERM_BP_DIRECT	GO:45780	positive regulation of bone resorption	2	2.63158	0.0823157	PRKCA, EGFR	76	22	19256	23.0335	1	0.343011	0.309249
GOTERM_BP_DIRECT	GO:31641	regulation of myelination	2	2.63158	0.0823157	CTNNB1, AKT1	76	22	19256	23.0335	1	0.343011	0.309249
GOTERM_BP_DIRECT	GO:6977	DNA damage response, signal transduction by p53 class mediator resulting in cell cycle arrest	2	2.63158	0.0823157	CHEK2, MDM2	76	22	19256	23.0335	1	0.343011	0.309249
GOTERM_BP_DIRECT	GO:90026	positive regulation of monocyte chemotaxis	2	2.63158	0.085894	CCL5, SERPINE1	76	23	19256	22.032	1	0.354178	0.319317
GOTERM_BP_DIRECT	GO:70886	positive regulation of calcineurin-NFAT signaling cascade	2	2.63158	0.085894	IGF1, TNF	76	23	19256	22.032	1	0.354178	0.319317
GOTERM_BP_DIRECT	GO:60252	positive regulation of glial cell proliferation	2	2.63158	0.085894	TNF, EGFR	76	23	19256	22.032	1	0.354178	0.319317
GOTERM_BP_DIRECT	GO:35855	megakaryocyte development	2	2.63158	0.085894	KIT, PTPN11	76	23	19256	22.032	1	0.354178	0.319317
GOTERM_BP_DIRECT	GO:30318	melanocyte differentiation	2	2.63158	0.085894	KIT, BCL2	76	23	19256	22.032	1	0.354178	0.319317
GOTERM_BP_DIRECT	GO:51247	positive regulation of protein metabolic process	2	2.63158	0.0894586	MAPK8, AKT1	76	24	19256	21.114	1	0.364304	0.328446
GOTERM_BP_DIRECT	GO:51090	regulation of sequence-specific DNA binding transcription factor activity	2	2.63158	0.0894586	MAPK8, MAPK3	76	24	19256	21.114	1	0.364304	0.328446
GOTERM_BP_DIRECT	GO:35024	negative regulation of Rho protein signal transduction	2	2.63158	0.0894586	ITGB1, MET	76	24	19256	21.114	1	0.364304	0.328446
GOTERM_BP_DIRECT	GO:45445	myoblast differentiation	2	2.63158	0.0894586	ITGB1, IGF1	76	24	19256	21.114	1	0.364304	0.328446
GOTERM_BP_DIRECT	GO:32331	negative regulation of chondrocyte differentiation	2	2.63158	0.0894586	CTNNB1, PTPN11	76	24	19256	21.114	1	0.364304	0.328446
GOTERM_BP_DIRECT	GO:38061	NIK/NF-kappaB signaling	2	2.63158	0.0894586	AKT1, RELA	76	24	19256	21.114	1	0.364304	0.328446
GOTERM_BP_DIRECT	GO:7569	cell aging	2	2.63158	0.0930095	BCL2, CDK1	76	25	19256	20.2695	1	0.375659	0.338684
GOTERM_BP_DIRECT	GO:97194	execution phase of apoptosis	2	2.63158	0.0930095	CASP3, AKT1	76	25	19256	20.2695	1	0.375659	0.338684
GOTERM_BP_DIRECT	GO:1990138	neuron projection extension	2	2.63158	0.0930095	CTNNB1, AURKA	76	25	19256	20.2695	1	0.375659	0.338684
GOTERM_BP_DIRECT	GO:35902	response to immobilization stress	2	2.63158	0.0930095	ERCC1, PTK2B	76	25	19256	20.2695	1	0.375659	0.338684
GOTERM_BP_DIRECT	GO:1935	endothelial cell proliferation	2	2.63158	0.0965468	PIK3CB, FGF2	76	26	19256	19.4899	1	0.386776	0.348706
GOTERM_BP_DIRECT	GO:1782	B cell homeostasis	2	2.63158	0.0965468	CASP3, BCL2	76	26	19256	19.4899	1	0.386776	0.348706
GOTERM_BP_DIRECT	GO:32727	positive regulation of interferon-alpha production	2	2.63158	0.0965468	STAT1, PTPN22	76	26	19256	19.4899	1	0.386776	0.348706
GOTERM_BP_DIRECT	GO:8045	motor neuron axon guidance	2	2.63158	0.0965468	ERBB2, RAC1	76	26	19256	19.4899	1	0.386776	0.348706
GOTERM_CC_DIRECT	GO:5634	nucleus	57	75	2.76849e-16	KDM5B, PTPN22, PIK3CB, AHR, NR3C1, FGF2, IGF1R, CCND1, CHEK2, CASP3, CHEK1, KDR, AKT1, RAC1, JAK2, PDGFRB, MAP2K1, HSP90AA1, PARP1, IGFBP3, PRKCA, AR, PGR, GSTP1, HDAC9, EGFR, RELA, AURKA, MAPK8, ERBB2, PTK2B, MAPK1, EIF4E, MCL1, MAPK3, ESRRA, CREBBP, NOS2, STAT1, PLK1, STAT3, PTPN11, MAPK14, ESR1, ESR2, NFKB1, CDK7, ERCC1, APEX1, ALB, CDK2, BCL2, CDK1, MDM2, CTNNB1, FGFR2, FGFR1	76	5930	20472	2.58921	5.88418e-14	7.33649e-14	6.2291e-14
GOTERM_CC_DIRECT	GO:5737	cytoplasm	55	72.3684	8.04654e-16	ITGB1, PTPN22, PIK3CB, AHR, NR3C1, FGF2, PIK3CG, IGF1R, RPS6KA3, CCND1, CHEK2, CASP3, CHEK1, AKT1, RAC1, JAK2, PDGFRB, HSP90AA1, PARP1, PRKCA, AR, PIK3CA, PGR, GSTP1, PTGS2, HDAC9, EGFR, RELA, MAPK8, PTK2B, MAPK1, EIF4E, MCL1, MAPK3, ESRRA, CREBBP, NOS2, STAT1, PLK1, STAT3, PTPN11, MAPK14, ESR1, NFKB1, VEGFA, CDK7, ERCC1, APEX1, ALB, CDK2, BCL2, CDK1, MDM2, CTNNB1, FGFR2	76	5570	20472	2.65983	2.05946e-13	1.06617e-13	9.05236e-14
GOTERM_CC_DIRECT	GO:5654	nucleoplasm	44	57.8947	2.96501e-13	KDM5B, ABCB1, AHR, PIK3CB, NR3C1, HDAC9, RELA, AURKA, RPS6KA3, MAPK8, CCND1, CHEK2, CASP3, CHEK1, AKT1, MAPK1, JAK2, MCL1, MAPK3, ESRRA, CREBBP, HSP90AA1, PARP1, NOS2, STAT1, PLK1, STAT3, PRKCA, PTPN11, MAPK14, ESR1, ESR2, NFKB1, AR, CDK7, APEX1, ERCC1, CDK2, BCL2, CDK1, MDM2, CTNNB1, PGR, ABCG2	76	3939	20472	3.00894	7.85833e-11	2.61909e-11	2.22376e-11
GOTERM_CC_DIRECT	GO:32991	macromolecular complex	19	25	5.44232e-11	HSP90AA1, PARP1, STAT1, PTPN11, AHR, PTGS2, NR3C1, ESR1, TNF, EGFR, AR, ALB, CHEK1, MDM2, BCL2, AKT1, MAPK1, CTNNB1, MAPK3	76	703	20472	7.28023	1.44221e-08	3.60553e-09	3.0613e-09
GOTERM_CC_DIRECT	GO:43235	receptor complex	11	14.4737	6.61519e-09	PDGFRB, ITGB1, AXL, ERBB2, KIT, KDR, MET, EGFR, FGFR2, FGFR1, IGF1R	76	217	20472	13.6546	1.75302e-06	3.50605e-07	2.97684e-07
GOTERM_CC_DIRECT	GO:5829	cytosol	44	57.8947	2.2237e-08	KDM5B, GSTP1, PTPN22, AHR, PIK3CB, NR3C1, RELA, PIK3CG, AURKA, RPS6KA3, MAPK8, CCND1, CASP3, ERBB2, CHEK1, PTK2B, AKT1, MAPK1, RAC1, JAK2, EIF4E, MCL1, MAPK3, MAP2K1, HSP90AA1, NOS2, STAT1, PLK1, STAT3, PRKCA, PTPN11, MAPK14, ESR1, NFKB1, AR, CDK7, PIK3CA, CDK2, BCL2, CDK1, MDM2, CTNNB1, PGR, FGFR1	76	5477	20472	2.164	5.89278e-06	9.82133e-07	8.33886e-07
GOTERM_CC_DIRECT	GO:5667	transcription factor complex	10	13.1579	1.66945e-07	CREBBP, PARP1, APEX1, STAT3, CDK2, CTNNB1, AHR, ESR1, HDAC9, RELA	76	231	20472	11.661	4.42393e-05	6.32005e-06	5.36608e-06
GOTERM_CC_DIRECT	GO:48471	perinuclear region of cytoplasm	15	19.7368	6.02678e-07	ITGB1, HSP90AA1, NOS2, STAT1, PRKCA, PTPN22, EGFR, AURKA, CDK7, PIK3CA, APEX1, ERBB2, PTK2B, CTNNB1, EIF4E	76	763	20472	5.29558	0.000159697	1.99637e-05	1.69503e-05
GOTERM_CC_DIRECT	GO:45121	membrane raft	9	11.8421	3.79419e-06	ITGB1, CASP3, KDR, PTK2B, JAK2, TNF, CTSD, EGFR, ABCG2	76	251	20472	9.65863	0.00100496	0.000111718	9.48547e-05
GOTERM_CC_DIRECT	GO:16020	membrane	25	32.8947	7.41131e-06	ITGB1, ABCB1, PIK3CB, NR3C1, TNF, EGFR, PIK3CG, IGF1R, CCND1, RAC1, JAK2, MCL1, PDGFRB, HSP90AA1, PARP1, PRKCA, ESR1, VEGFA, PIK3CA, BCL2, CDK1, CTNNB1, MET, FGFR2, ABCG2	76	2547	20472	2.64398	0.00196208	0.0001964	0.000166754
GOTERM_CC_DIRECT	GO:5739	mitochondrion	18	23.6842	1.32774e-05	MAP2K1, HSP90AA1, PARP1, GSTP1, PRKCA, PTPN11, MAPK14, NR3C1, ESR2, NFKB1, MAPK8, APEX1, BCL2, CDK1, AKT1, MAPK1, MCL1, MAPK3	76	1437	20472	3.37413	0.00351235	0.000319865	0.000271583
GOTERM_CC_DIRECT	GO:5925	focal adhesion	10	13.1579	2.41633e-05	PDGFRB, ITGB1, MAP2K1, PTK2B, MAPK1, CTNNB1, RAC1, JAK2, EGFR, MAPK3	76	424	20472	6.35303	0.00638289	0.000533606	0.000453062
GOTERM_CC_DIRECT	GO:5886	plasma membrane	36	47.3684	3.00773e-05	ITGB1, ABCB1, GSTP1, SERPINE1, PIK3CB, TNF, EGFR, PIK3CG, IGF1R, ERBB2, KDR, AKT1, MAPK1, CA9, RAC1, JAK2, MAPK3, PDGFRB, MAP2K1, HSP90AA1, NOS2, STAT3, PRKCA, F3, ESR1, AR, CDK7, PIK3CA, AXL, KIT, MDM2, CTNNB1, MET, FGFR2, FGFR1, ABCG2	76	5066	20472	1.91419	0.00793892	0.000613114	0.000520569
GOTERM_CC_DIRECT	GO:781	chromosome, telomeric region	7	9.21053	4.14955e-05	PARP1, CHEK2, ERCC1, APEX1, CHEK1, CDK2, CDK1	76	173	20472	10.8993	0.0109363	0.000785451	0.000666892
GOTERM_CC_DIRECT	GO:1904813	ficolin-1-rich granule lumen	6	7.89474	9.24592e-05	HSP90AA1, GSTP1, MAPK1, MAPK14, CTSD, MMP9	76	124	20472	13.034	0.0242051	0.00163345	0.00138689
GOTERM_CC_DIRECT	GO:9986	cell surface	11	14.4737	0.000107674	PDGFRB, ITGB1, HSP90AA1, ABCB1, AXL, TNF, F3, MET, EGFR, FGFR2, VEGFA	76	638	20472	4.64428	0.0281317	0.00171975	0.00146016
GOTERM_CC_DIRECT	GO:785	chromatin	14	18.4211	0.000110323	ESRRA, CREBBP, STAT1, PLK1, STAT3, AHR, NR3C1, ESR1, RELA, ESR2, NFKB1, AR, CHEK1, PGR	76	1057	20472	3.56779	0.0288141	0.00171975	0.00146016
GOTERM_CC_DIRECT	GO:5901	caveola	5	6.57895	0.000183639	MAPK1, JAK2, PTGS2, IGF1R, MAPK3	76	77	20472	17.4915	0.0475035	0.00270357	0.00229549
GOTERM_CC_DIRECT	GO:98978	glutamatergic synapse	8	10.5263	0.000431698	ITGB1, STAT3, PTK2B, RAC1, JAK2, MAPK14, EIF4E, RELA	76	373	20472	5.77734	0.108121	0.00602105	0.00511222
GOTERM_CC_DIRECT	GO:5943	phosphatidylinositol 3-kinase complex, class IA	3	3.94737	0.000468884	PIK3CA, PIK3CB, PIK3CG	76	9	20472	89.7895	0.116871	0.00621272	0.00527495
GOTERM_CC_DIRECT	GO:5576	extracellular region	19	25	0.000538157	HSP90AA1, GSTP1, IGFBP3, SERPINE1, IGF1, MAPK14, FGF2, TNF, MMP9, NFKB1, VEGFA, CCL5, ALB, KDR, MAPK1, CTSD, MET, FGFR2, FGFR1	76	2127	20472	2.40621	0.132942	0.00679102	0.00576596
GOTERM_CC_DIRECT	GO:30027	lamellipodium	6	7.89474	0.000698699	ITGB1, PIK3CA, PTK2B, CTNNB1, AKT1, RAC1	76	192	20472	8.41776	0.169079	0.00841615	0.00714579
GOTERM_CC_DIRECT	GO:31093	platelet alpha granule lumen	4	5.26316	0.00191197	ALB, SERPINE1, IGF1, VEGFA	76	67	20472	16.0817	0.397794	0.0220292	0.018704
GOTERM_CC_DIRECT	GO:5942	phosphatidylinositol 3-kinase complex	3	3.94737	0.00291731	PIK3CA, PIK3CB, PIK3CG	76	22	20472	36.7321	0.538935	0.0322119	0.0273498
GOTERM_CC_DIRECT	GO:5615	extracellular space	16	21.0526	0.00400716	GSTP1, IGFBP3, SERPINE1, IGF1, FGF2, F3, TNF, MMP9, EGFR, VEGFA, AXL, CCL5, KIT, ALB, CHEK1, CTSD	76	1936	20472	2.22619	0.654938	0.0424759	0.0360645
GOTERM_CC_DIRECT	GO:42470	melanosome	4	5.26316	0.00642522	ITGB1, HSP90AA1, RAC1, CTSD	76	103	20472	10.4609	0.818804	0.0654878	0.0556029
GOTERM_CC_DIRECT	GO:43209	myelin sheath	3	3.94737	0.00728687	HSP90AA1, ERBB2, BCL2	76	35	20472	23.0887	0.856021	0.0715192	0.0607239
GOTERM_CC_DIRECT	GO:34774	secretory granule lumen	4	5.26316	0.00869468	HSP90AA1, GSTP1, MAPK14, NFKB1	76	115	20472	9.36934	0.901151	0.0822889	0.0698679
GOTERM_CC_DIRECT	GO:307	cyclin-dependent protein kinase holoenzyme complex	3	3.94737	0.00944056	CCND1, CDK2, CDK1	76	40	20472	20.2026	0.919026	0.0862672	0.0732457
GOTERM_CC_DIRECT	GO:16942	insulin-like growth factor binding protein complex	2	2.63158	0.0109509	IGFBP3, IGF1	76	3	20472	179.579	0.945959	0.0941745	0.0799595
GOTERM_CC_DIRECT	GO:5876	spindle microtubule	3	3.94737	0.0113423	PLK1, CDK1, AURKA	76	44	20472	18.366	0.95134	0.0941745	0.0799595
GOTERM_CC_DIRECT	GO:16323	basolateral plasma membrane	5	6.57895	0.011372	HSP90AA1, ERBB2, CTNNB1, CA9, EGFR	76	238	20472	5.659	0.951725	0.0941745	0.0799595
GOTERM_CC_DIRECT	GO:16324	apical plasma membrane	6	7.89474	0.0120438	PDGFRB, HSP90AA1, ABCB1, ERBB2, EGFR, ABCG2	76	374	20472	4.32142	0.959683	0.0967157	0.0821171
GOTERM_CC_DIRECT	GO:35867	alphav-beta3 integrin-IGF-1-IGF1R complex	2	2.63158	0.0145749	IGF1, IGF1R	76	4	20472	134.684	0.97957	0.105102	0.0892377
GOTERM_CC_DIRECT	GO:5944	phosphatidylinositol 3-kinase complex, class IB	2	2.63158	0.0145749	PIK3CA, PIK3CG	76	4	20472	134.684	0.97957	0.105102	0.0892377
GOTERM_CC_DIRECT	GO:42567	insulin-like growth factor ternary complex	2	2.63158	0.0145749	IGFBP3, IGF1	76	4	20472	134.684	0.97957	0.105102	0.0892377
GOTERM_CC_DIRECT	GO:9925	basal plasma membrane	3	3.94737	0.0150374	ERBB2, MET, EGFR	76	51	20472	15.8452	0.98196	0.105102	0.0892377
GOTERM_CC_DIRECT	GO:5813	centrosome	7	9.21053	0.0150713	APEX1, PLK1, CHEK1, CDK2, CDK1, CTNNB1, AURKA	76	547	20472	3.44713	0.982124	0.105102	0.0892377
GOTERM_CC_DIRECT	GO:5819	spindle	4	5.26316	0.0171141	PLK1, AKT1, NR3C1, AURKA	76	148	20472	7.28023	0.989688	0.116288	0.0987351
GOTERM_CC_DIRECT	GO:5887	integral component of plasma membrane	12	15.7895	0.0209736	PDGFRB, AXL, ERBB2, KIT, KDR, TNF, F3, MET, EGFR, FGFR2, FGFR1, IGF1R	76	1508	20472	2.14352	0.996365	0.13895	0.117976
GOTERM_CC_DIRECT	GO:5938	cell cortex	4	5.26316	0.0223886	PTK2B, CTNNB1, RAC1, FGFR2	76	164	20472	6.56996	0.997522	0.141298	0.11997
GOTERM_CC_DIRECT	GO:791	euchromatin	3	3.94737	0.0223944	CTNNB1, JAK2, ESR1	76	63	20472	12.8271	0.997526	0.141298	0.11997
GOTERM_CC_DIRECT	GO:98591	external side of apical plasma membrane	2	2.63158	0.0253683	ABCB1, ABCG2	76	7	20472	76.9624	0.998897	0.152844	0.129773
GOTERM_CC_DIRECT	GO:31234	extrinsic component of cytoplasmic side of plasma membrane	3	3.94737	0.0258172	PTK2B, AKT1, RAC1	76	68	20472	11.8839	0.999023	0.152844	0.129773
GOTERM_CC_DIRECT	GO:5788	endoplasmic reticulum lumen	5	6.57895	0.0259858	IGFBP3, ALB, MAPK1, PTGS2, MAPK3	76	306	20472	4.40144	0.999067	0.152844	0.129773
GOTERM_CC_DIRECT	GO:5769	early endosome	5	6.57895	0.0265314	MAP2K1, ERBB2, KDR, MAPK1, MAPK3	76	308	20472	4.37286	0.999196	0.152844	0.129773
GOTERM_CC_DIRECT	GO:30496	midbody	4	5.26316	0.03051	PLK1, CDK1, PIK3CB, AURKA	76	185	20472	5.82418	0.999728	0.172025	0.146059
GOTERM_CC_DIRECT	GO:31410	cytoplasmic vesicle	5	6.57895	0.0314483	PDGFRB, ERBB2, RAC1, FGFR2, FGFR1	76	325	20472	4.14413	0.99979	0.173621	0.147414
GOTERM_CC_DIRECT	GO:45202	synapse	6	7.89474	0.0333574	RPS6KA3, MAPK8, MDM2, MAPK1, CTNNB1, EGFR	76	488	20472	3.31191	0.999875	0.180402	0.153172
GOTERM_CC_DIRECT	GO:15630	microtubule cytoskeleton	4	5.26316	0.0357586	ESRRA, PLK1, AKT1, AURKA	76	197	20472	5.46941	0.999936	0.18952	0.160914
GOTERM_CC_DIRECT	GO:98685	Schaffer collateral - CA1 synapse	3	3.94737	0.04056	ITGB1, STAT3, CTNNB1	76	87	20472	9.28857	0.999983	0.210753	0.178941
GOTERM_CC_DIRECT	GO:43202	lysosomal lumen	3	3.94737	0.0484166	PDGFRB, HSP90AA1, CTSD	76	96	20472	8.41776	0.999998	0.246739	0.209495
GOTERM_CC_DIRECT	GO:32587	ruffle membrane	3	3.94737	0.0511492	ITGB1, RAC1, EGFR	76	99	20472	8.16268	0.999999	0.255746	0.217143
GOTERM_CC_DIRECT	GO:5794	Golgi apparatus	9	11.8421	0.052436	PDGFRB, MAP2K1, CHEK2, ALB, KDR, MAPK1, ESR1, FGFR2, MAPK3	76	1122	20472	2.16071	0.999999	0.257325	0.218483
GOTERM_CC_DIRECT	GO:70062	extracellular exosome	14	18.4211	0.0584999	ITGB1, HSP90AA1, ABCB1, GSTP1, SERPINE1, PRKCA, MMP9, AXL, ALB, CDK1, CTNNB1, RAC1, CTSD, EIF4E	76	2218	20472	1.70025	1	0.281863	0.239318
GOTERM_CC_DIRECT	GO:43025	neuronal cell body	5	6.57895	0.0622909	HSP90AA1, CASP3, PTK2B, TNF, IGF1R	76	407	20472	3.30919	1	0.292211	0.248103
GOTERM_CC_DIRECT	GO:44214	spanning component of plasma membrane	2	2.63158	0.0639555	ERBB2, EGFR	76	18	20472	29.9298	1	0.292211	0.248103
GOTERM_CC_DIRECT	GO:31143	pseudopodium	2	2.63158	0.0639555	MAPK1, MAPK3	76	18	20472	29.9298	1	0.292211	0.248103
GOTERM_CC_DIRECT	GO:10008	endosome membrane	4	5.26316	0.0658788	ITGB1, ERBB2, CTSD, EGFR	76	253	20472	4.25879	1	0.295896	0.251233
GOTERM_CC_DIRECT	GO:43231	intracellular membrane-bounded organelle	8	10.5263	0.0678439	PDGFRB, AXL, CHEK1, RAC1, PIK3CB, PTGS2, ESR2, IGF1R	76	982	20472	2.19445	1	0.29817	0.253163
GOTERM_CC_DIRECT	GO:98794	postsynapse	3	3.94737	0.0686353	AKT1, RAC1, JAK2	76	117	20472	6.90688	1	0.29817	0.253163
GOTERM_CC_DIRECT	GO:922	spindle pole	3	3.94737	0.081228	PLK1, CTNNB1, MAPK14	76	129	20472	6.26438	1	0.347184	0.294779
GOTERM_CC_DIRECT	GO:51233	spindle midzone	2	2.63158	0.0877221	PLK1, AURKA	76	25	20472	21.5495	1	0.36899	0.313293
GOTERM_CC_DIRECT	GO:72686	mitotic spindle	3	3.94737	0.0933445	CDK1, MAPK1, AURKA	76	140	20472	5.77218	1	0.386505	0.328164
GOTERM_MF_DIRECT	GO:4672	protein kinase activity	20	26.3158	3.72884e-16	MAP2K1, PLK1, PRKCA, MAPK14, EGFR, PIK3CG, AURKA, RPS6KA3, CDK7, CCND1, CHEK2, CCL5, ERBB2, CHEK1, CDK2, CDK1, AKT1, JAK2, MET, FGFR2	76	379	18811	13.0614	1.24234e-13	8.37844e-14	6.94085e-14
GOTERM_MF_DIRECT	GO:19899	enzyme binding	20	26.3158	6.29255e-16	PDGFRB, PARP1, STAT1, PRKCA, PTGS2, MAPK14, ESR1, EGFR, RELA, ESR2, NFKB1, AR, MAPK8, CCND1, MDM2, AKT1, CTNNB1, PGR, RAC1, EIF4E	76	390	18811	12.693	2.48468e-13	8.37844e-14	6.94085e-14
GOTERM_MF_DIRECT	GO:5524	ATP binding	33	43.4211	6.73869e-16	ABCB1, PIK3CB, EGFR, PIK3CG, AURKA, IGF1R, RPS6KA3, MAPK8, CHEK2, ERBB2, CHEK1, KDR, PTK2B, AKT1, MAPK1, JAK2, MAPK3, PDGFRB, MAP2K1, HSP90AA1, PLK1, PRKCA, MAPK14, CDK7, PIK3CA, AXL, KIT, CDK2, CDK1, MET, FGFR2, FGFR1, ABCG2	76	1544	18811	5.29011	2.48468e-13	8.37844e-14	6.94085e-14
GOTERM_MF_DIRECT	GO:4713	protein tyrosine kinase activity	13	17.1053	2.30556e-14	PDGFRB, MAP2K1, EGFR, IGF1R, AXL, KIT, ERBB2, KDR, PTK2B, JAK2, MET, FGFR2, FGFR1	76	113	18811	28.475	8.61355e-12	2.14994e-12	1.78105e-12
GOTERM_MF_DIRECT	GO:4714	transmembrane receptor protein tyrosine kinase activity	13	17.1053	3.18899e-14	PDGFRB, MAP2K1, EGFR, IGF1R, AXL, KIT, ERBB2, KDR, PTK2B, JAK2, MET, FGFR2, FGFR1	76	116	18811	27.7385	1.1885e-11	2.37898e-12	1.97079e-12
GOTERM_MF_DIRECT	GO:5515	protein binding	76	100	5.7105e-14	ITGB1, KDM5B, SERPINE1, PTPN22, PIK3CB, AHR, NR3C1, FGF2, TNF, PIK3CG, IGF1R, RPS6KA3, CCND1, CHEK2, CASP3, CHEK1, KDR, AKT1, CA9, RAC1, JAK2, CTSD, PDGFRB, MAP2K1, HSP90AA1, PARP1, IGFBP3, PRKCA, MMP9, F3, AR, PIK3CA, KIT, PGR, MET, ABCG2, ABCB1, GSTP1, PTGS2, HDAC9, EGFR, RELA, AURKA, MAPK8, CCL5, ERBB2, PTK2B, MAPK1, EIF4E, MCL1, MAPK3, ESRRA, CREBBP, NOS2, STAT1, PLK1, STAT3, PTPN11, IGF1, MA…	76	12539	18811	1.5002	2.12854e-11	3.55003e-12	2.94091e-12
GOTERM_MF_DIRECT	GO:42802	identical protein binding	32	42.1053	8.85917e-14	NR3C1, FGF2, TNF, RELA, EGFR, PIK3CG, IGF1R, CHEK2, CCL5, ERBB2, KDR, AKT1, MAPK1, JAK2, MAPK3, HSP90AA1, PARP1, STAT1, PLK1, STAT3, MMP9, ESR1, NFKB1, VEGFA, ALB, BCL2, MDM2, PGR, MET, FGFR2, FGFR1, ABCG2	76	1712	18811	4.62641	3.30462e-11	4.72067e-12	3.91069e-12
GOTERM_MF_DIRECT	GO:4674	protein serine/threonine kinase activity	17	22.3684	2.60144e-12	MAP2K1, PLK1, PRKCA, MAPK14, PIK3CG, AURKA, RPS6KA3, CDK7, MAPK8, PIK3CA, CHEK2, CHEK1, CDK2, CDK1, AKT1, MAPK1, MAPK3	76	392	18811	10.734	9.7035e-10	1.21292e-10	1.00481e-10
GOTERM_MF_DIRECT	GO:19901	protein kinase binding	18	23.6842	1.23256e-11	PDGFRB, PARP1, GSTP1, PLK1, STAT3, PTPN11, NR3C1, ESR1, EGFR, RELA, AURKA, RPS6KA3, CCND1, CHEK2, AKT1, CTNNB1, RAC1, JAK2	76	510	18811	8.73576	4.59744e-09	5.10826e-10	4.23177e-10
GOTERM_MF_DIRECT	GO:1223	transcription coactivator binding	8	10.5263	4.0951e-10	AR, CREBBP, STAT1, PGR, AHR, ESR1, RELA, NFKB1	76	44	18811	45.0024	1.52747e-07	1.52747e-08	1.26539e-08
GOTERM_MF_DIRECT	GO:4879	RNA polymerase II transcription factor activity, ligand-activated sequence-specific DNA binding	8	10.5263	1.83354e-09	ESRRA, AR, STAT3, PGR, AHR, NR3C1, ESR1, ESR2	76	54	18811	36.6686	6.83911e-07	6.21738e-08	5.15059e-08
GOTERM_MF_DIRECT	GO:42803	protein homodimerization activity	17	22.3684	1.62904e-08	HSP90AA1, NOS2, STAT1, STAT3, AHR, PTGS2, RELA, VEGFA, CHEK2, CCL5, KIT, BCL2, AKT1, FGFR2, MCL1, FGFR1, ABCG2	76	713	18811	5.90144	6.07631e-06	5.06361e-07	4.19479e-07
GOTERM_MF_DIRECT	GO:19903	protein phosphatase binding	8	10.5263	8.66809e-08	HSP90AA1, MAPK8, ERBB2, STAT3, CTNNB1, MAPK14, MET, EGFR	76	93	18811	21.2915	3.23315e-05	2.48708e-06	2.06034e-06
GOTERM_MF_DIRECT	GO:43560	insulin receptor substrate binding	5	6.57895	1.126e-07	PIK3CA, PTPN11, PIK3CB, JAK2, IGF1R	76	12	18811	103.13	4.19989e-05	2.88481e-06	2.38983e-06
GOTERM_MF_DIRECT	GO:5496	steroid binding	6	7.89474	1.16011e-07	ESRRA, AR, PGR, NR3C1, ESR1, ESR2	76	30	18811	49.5026	4.32711e-05	2.88481e-06	2.38983e-06
GOTERM_MF_DIRECT	GO:16301	kinase activity	10	13.1579	2.80754e-07	RPS6KA3, PIK3CA, CHEK2, ERBB2, AKT1, PRKCA, PIK3CB, JAK2, EGFR, PIK3CG	76	226	18811	10.9519	0.000104716	6.54509e-06	5.42207e-06
GOTERM_MF_DIRECT	GO:8134	transcription factor binding	9	11.8421	1.80996e-06	AR, CREBBP, CCND1, PARP1, STAT3, CTNNB1, AHR, ESR1, HDAC9	76	209	18811	10.6585	0.00067489	3.97128e-05	3.28988e-05
GOTERM_MF_DIRECT	GO:31625	ubiquitin protein ligase binding	10	13.1579	3.38396e-06	HSP90AA1, ABCB1, CHEK2, MDM2, BCL2, PTK2B, PTPN22, RELA, EGFR, AURKA	76	305	18811	8.11519	0.00126142	7.01231e-05	5.80912e-05
GOTERM_MF_DIRECT	GO:2020	protease binding	7	9.21053	4.79571e-06	ITGB1, CASP3, KIT, SERPINE1, BCL2, TNF, F3	76	109	18811	15.8953	0.00178721	9.37385e-05	7.76547e-05
GOTERM_MF_DIRECT	GO:30235	nitric-oxide synthase regulator activity	4	5.26316	5.02619e-06	HSP90AA1, AKT1, ESR1, EGFR	76	9	18811	110.006	0.00187302	9.37385e-05	7.76547e-05
GOTERM_MF_DIRECT	GO:42826	histone deacetylase binding	7	9.21053	1.44244e-05	HSP90AA1, MAPK8, CCND1, PARP1, RAC1, HDAC9, RELA	76	132	18811	13.1257	0.00536589	0.000256205	0.000212245
GOTERM_MF_DIRECT	GO:4707	MAP kinase activity	4	5.26316	3.28412e-05	MAPK8, MAPK1, MAPK14, MAPK3	76	16	18811	61.8783	0.0121752	0.000556808	0.00046127
GOTERM_MF_DIRECT	GO:8270	zinc ion binding	14	18.4211	3.7125e-05	ESRRA, KDM5B, CREBBP, PARP1, PRKCA, NR3C1, ESR1, MMP9, ESR2, AR, ALB, MDM2, CA9, PGR	76	873	18811	3.96928	0.0137524	0.00060207	0.000498766
GOTERM_MF_DIRECT	GO:4708	MAP kinase kinase activity	4	5.26316	4.75805e-05	MAP2K1, MAPK1, MAPK14, MAPK3	76	18	18811	55.0029	0.0175914	0.00073948	0.000612599
GOTERM_MF_DIRECT	GO:3700	transcription factor activity, sequence-specific DNA binding	11	14.4737	6.72003e-05	ESRRA, AR, STAT1, STAT3, PGR, AHR, NR3C1, ESR1, RELA, ESR2, NFKB1	76	554	18811	4.91452	0.024755	0.00100263	0.000830596
GOTERM_MF_DIRECT	GO:43548	phosphatidylinositol 3-kinase binding	4	5.26316	0.000101796	PDGFRB, AXL, JAK2, IGF1R	76	23	18811	43.0458	0.0372599	0.00139275	0.00115378
GOTERM_MF_DIRECT	GO:3707	steroid hormone receptor activity	4	5.26316	0.000101796	ESRRA, PGR, ESR1, ESR2	76	23	18811	43.0458	0.0372599	0.00139275	0.00115378
GOTERM_MF_DIRECT	GO:61629	RNA polymerase II sequence-specific DNA binding transcription factor binding	7	9.21053	0.00010455	AR, CREBBP, PARP1, STAT3, CTNNB1, AHR, HDAC9	76	188	18811	9.21592	0.0382484	0.00139275	0.00115378
GOTERM_MF_DIRECT	GO:3677	DNA binding	16	21.0526	0.000142576	KDM5B, PARP1, STAT1, STAT3, AHR, NR3C1, ESR1, RELA, ESR2, NFKB1, AR, APEX1, ERCC1, ALB, MAPK1, PGR	76	1286	18811	3.07948	0.051795	0.00183382	0.00151917
GOTERM_MF_DIRECT	GO:35004	phosphatidylinositol 3-kinase activity	3	3.94737	0.000155639	PIK3CA, PIK3CB, PIK3CG	76	5	18811	148.508	0.0564046	0.00193511	0.00160308
GOTERM_MF_DIRECT	GO:8022	protein C-terminus binding	7	9.21053	0.000181517	MAP2K1, CDK7, ERCC1, ERBB2, PTK2B, CTNNB1, JAK2	76	208	18811	8.32977	0.0654704	0.00218406	0.00180931
GOTERM_MF_DIRECT	GO:35005	1-phosphatidylinositol-4-phosphate 3-kinase activity	3	3.94737	0.000325154	PIK3CA, PIK3CB, PIK3CG	76	7	18811	106.077	0.114234	0.00367522	0.00304462
GOTERM_MF_DIRECT	GO:46934	phosphatidylinositol-4,5-bisphosphate 3-kinase activity	3	3.94737	0.000325154	PIK3CA, PIK3CB, PIK3CG	76	7	18811	106.077	0.114234	0.00367522	0.00304462
GOTERM_MF_DIRECT	GO:31730	CCR5 chemokine receptor binding	3	3.94737	0.000432418	STAT1, CCL5, STAT3	76	8	18811	92.8174	0.148986	0.00474388	0.00392992
GOTERM_MF_DIRECT	GO:5178	integrin binding	6	7.89474	0.000459611	ITGB1, KDR, PRKCA, IGF1, FGF2, EGFR	76	161	18811	9.22409	0.157578	0.00489814	0.00405771
GOTERM_MF_DIRECT	GO:51117	ATPase binding	5	6.57895	0.000520366	AR, PGR, RAC1, ESR1, EGFR	76	93	18811	13.3072	0.176463	0.00539157	0.00446647
GOTERM_MF_DIRECT	GO:52812	phosphatidylinositol-3,4-bisphosphate 5-kinase activity	3	3.94737	0.000554531	PIK3CA, PIK3CB, PIK3CG	76	9	18811	82.5044	0.186897	0.00559027	0.00463108
GOTERM_MF_DIRECT	GO:16303	1-phosphatidylinositol-3-kinase activity	3	3.94737	0.000691373	PIK3CA, PIK3CB, PIK3CG	76	10	18811	74.2539	0.227383	0.00678637	0.00562196
GOTERM_MF_DIRECT	GO:8353	RNA polymerase II carboxy-terminal domain kinase activity	3	3.94737	0.00100879	CDK7, CDK1, MAPK1	76	12	18811	61.8783	0.313718	0.00940693	0.00779287
GOTERM_MF_DIRECT	GO:52742	phosphatidylinositol kinase activity	3	3.94737	0.00100879	PIK3CA, PIK3CB, PIK3CG	76	12	18811	61.8783	0.313718	0.00940693	0.00779287
GOTERM_MF_DIRECT	GO:1990782	protein tyrosine kinase binding	4	5.26316	0.00104285	ITGB1, HSP90AA1, PTPN11, PTPN22	76	50	18811	19.8011	0.322392	0.00948739	0.00785953
GOTERM_MF_DIRECT	GO:43565	sequence-specific DNA binding	7	9.21053	0.0019696	ESRRA, AR, BCL2, PGR, NR3C1, ESR1, ESR2	76	328	18811	5.28229	0.520679	0.0174919	0.0144906
GOTERM_MF_DIRECT	GO:3682	chromatin binding	8	10.5263	0.00257704	AR, CREBBP, CDK1, CTNNB1, ESR1, RELA, EGFR, NFKB1	76	467	18811	4.24005	0.618054	0.0221516	0.0183508
GOTERM_MF_DIRECT	GO:976	transcription regulatory region sequence-specific DNA binding	6	7.89474	0.00261305	AR, STAT3, AHR, TNF, RELA, NFKB1	76	238	18811	6.23983	0.623164	0.0221516	0.0183508
GOTERM_MF_DIRECT	GO:1618	virus receptor activity	4	5.26316	0.00347339	ITGB1, AXL, CDK1, EGFR	76	76	18811	13.027	0.726876	0.0287905	0.0238506
GOTERM_MF_DIRECT	GO:19904	protein domain specific binding	6	7.89474	0.00400409	ESRRA, ERCC1, CHEK1, CDK2, MDM2, PTPN11	76	263	18811	5.64669	0.776093	0.0324589	0.0268895
GOTERM_MF_DIRECT	GO:5158	insulin receptor binding	3	3.94737	0.00408999	PTPN11, IGF1, IGF1R	76	24	18811	30.9391	0.783182	0.0324589	0.0268895
GOTERM_MF_DIRECT	GO:31490	chromatin DNA binding	4	5.26316	0.00445027	CREBBP, APEX1, STAT3, RELA	76	83	18811	11.9283	0.810554	0.0345823	0.0286486
GOTERM_MF_DIRECT	GO:5102	receptor binding	7	9.21053	0.00497381	PDGFRB, AR, STAT3, SERPINE1, PTK2B, PGR, JAK2	76	396	18811	4.37523	0.844305	0.0378618	0.0313654
GOTERM_MF_DIRECT	GO:4712	protein serine/threonine/tyrosine kinase activity	3	3.94737	0.00593953	MAP2K1, AKT1, AURKA	76	29	18811	25.6048	0.891613	0.0434401	0.0359866
GOTERM_MF_DIRECT	GO:4693	cyclin-dependent protein serine/threonine kinase activity	3	3.94737	0.00593953	CDK7, CDK2, CDK1	76	29	18811	25.6048	0.891613	0.0434401	0.0359866
GOTERM_MF_DIRECT	GO:44877	macromolecular complex binding	7	9.21053	0.00615058	ITGB1, CCND1, CASP3, APEX1, PTK2B, RAC1, RELA	76	414	18811	4.18501	0.899866	0.0441186	0.0365486
GOTERM_MF_DIRECT	GO:1968	fibronectin binding	3	3.94737	0.00720045	ITGB1, IGFBP3, VEGFA	76	32	18811	23.2044	0.93249	0.0506749	0.04198
GOTERM_MF_DIRECT	GO:3714	transcription corepressor activity	5	6.57895	0.00781281	KDM5B, CREBBP, CCND1, APEX1, HDAC9	76	196	18811	6.31411	0.946369	0.0539663	0.0447066
GOTERM_MF_DIRECT	GO:97472	cyclin-dependent protein kinase activity	2	2.63158	0.00795837	CDK2, CDK1	76	2	18811	247.513	0.949225	0.0539722	0.0447116
GOTERM_MF_DIRECT	GO:51721	protein phosphatase 2A binding	3	3.94737	0.00857136	STAT1, BCL2, AKT1	76	35	18811	21.2154	0.95968	0.0561555	0.0465202
GOTERM_MF_DIRECT	GO:45296	cadherin binding	6	7.89474	0.0085814	ITGB1, STAT1, KDR, CTNNB1, PTPN11, EGFR	76	316	18811	4.69962	0.959832	0.0561555	0.0465202
GOTERM_MF_DIRECT	GO:42056	chemoattractant activity	3	3.94737	0.0090523	CCL5, FGF2, VEGFA	76	36	18811	20.6261	0.966355	0.0582156	0.0482269
GOTERM_MF_DIRECT	GO:19838	growth factor binding	3	3.94737	0.00954505	PDGFRB, ERBB2, KDR	76	37	18811	20.0686	0.972052	0.0593384	0.049157
GOTERM_MF_DIRECT	GO:97718	disordered domain specific binding	3	3.94737	0.00954505	HSP90AA1, MDM2, CTNNB1	76	37	18811	20.0686	0.972052	0.0593384	0.049157
GOTERM_MF_DIRECT	GO:47485	protein N-terminus binding	4	5.26316	0.0111811	MAP2K1, PARP1, MDM2, RELA	76	116	18811	8.53494	0.984915	0.0683698	0.0566388
GOTERM_MF_DIRECT	GO:1228	transcriptional activator activity, RNA polymerase II transcription regulatory region sequence-specific binding	7	9.21053	0.011441	AR, STAT3, PGR, NR3C1, ESR1, RELA, NFKB1	76	473	18811	3.66299	0.986324	0.0688304	0.0570203
GOTERM_MF_DIRECT	GO:35173	histone kinase activity	2	2.63158	0.0119141	CDK2, CDK1	76	3	18811	165.009	0.98856	0.0694368	0.0575227
GOTERM_MF_DIRECT	GO:30284	estrogen receptor activity	2	2.63158	0.0119141	ESR1, ESR2	76	3	18811	165.009	0.98856	0.0694368	0.0575227
GOTERM_MF_DIRECT	GO:51879	Hsp90 protein binding	3	3.94737	0.013317	KDR, AHR, NR3C1	76	44	18811	16.8759	0.993266	0.076419	0.0633069
GOTERM_MF_DIRECT	GO:30331	estrogen receptor binding	3	3.94737	0.0139008	PARP1, CTNNB1, ESR1	76	45	18811	16.5009	0.9946	0.0785603	0.0650808
GOTERM_MF_DIRECT	GO:1784	phosphotyrosine binding	3	3.94737	0.015101	MAPK1, PTPN11, MAPK3	76	47	18811	15.7987	0.996572	0.08407	0.0696451
GOTERM_MF_DIRECT	GO:51022	Rho GDP-dissociation inhibitor binding	2	2.63158	0.0158542	HSP90AA1, RAC1	76	4	18811	123.757	0.997423	0.0844805	0.0699852
GOTERM_MF_DIRECT	GO:90722	receptor-receptor interaction	2	2.63158	0.0158542	FGF2, FGFR1	76	4	18811	123.757	0.997423	0.0844805	0.0699852
GOTERM_MF_DIRECT	GO:34056	estrogen response element binding	2	2.63158	0.0158542	ESR1, ESR2	76	4	18811	123.757	0.997423	0.0844805	0.0699852
GOTERM_MF_DIRECT	GO:46982	protein heterodimerization activity	6	7.89474	0.0162654	ITGB1, ERBB2, BCL2, AHR, AURKA, MCL1	76	371	18811	4.00291	0.997795	0.0854506	0.0707888
GOTERM_MF_DIRECT	GO:5007	fibroblast growth factor-activated receptor activity	2	2.63158	0.0197789	FGFR2, FGFR1	76	5	18811	99.0053	0.999419	0.102466	0.0848844
GOTERM_MF_DIRECT	GO:51434	BH3 domain binding	2	2.63158	0.0236881	BCL2, MCL1	76	6	18811	82.5044	0.999869	0.119401	0.0989139
GOTERM_MF_DIRECT	GO:38085	vascular endothelial growth factor binding	2	2.63158	0.0236881	PDGFRB, KDR	76	6	18811	82.5044	0.999869	0.119401	0.0989139
GOTERM_MF_DIRECT	GO:981	RNA polymerase II transcription factor activity, sequence-specific DNA binding	11	14.4737	0.0300582	ESRRA, AR, STAT1, STAT3, PGR, AHR, NR3C1, ESR1, RELA, ESR2, NFKB1	76	1279	18811	2.12873	0.999989	0.149489	0.12384
GOTERM_MF_DIRECT	GO:97110	scaffold protein binding	3	3.94737	0.0309853	MAP2K1, HSP90AA1, MAPK3	76	69	18811	10.7614	0.999992	0.152073	0.12598
GOTERM_MF_DIRECT	GO:3684	damaged DNA binding	3	3.94737	0.0326549	CREBBP, ERCC1, APEX1	76	71	18811	10.4583	0.999996	0.158185	0.131044
GOTERM_MF_DIRECT	GO:8201	heparin binding	4	5.26316	0.0332908	FGF2, FGFR2, FGFR1, VEGFA	76	176	18811	5.6253	0.999997	0.159198	0.131883
GOTERM_MF_DIRECT	GO:1094	TFIID-class transcription factor binding	2	2.63158	0.0391717	ERCC1, AHR	76	10	18811	49.5026	1	0.182638	0.151301
GOTERM_MF_DIRECT	GO:51428	peptide hormone receptor binding	2	2.63158	0.0391717	PTPN11, JAK2	76	10	18811	49.5026	1	0.182638	0.151301
GOTERM_MF_DIRECT	GO:4726	non-membrane spanning protein tyrosine phosphatase activity	2	2.63158	0.0468224	PTPN11, PTPN22	76	12	18811	41.2522	1	0.215614	0.178619
GOTERM_MF_DIRECT	GO:978	RNA polymerase II core promoter proximal region sequence-specific DNA binding	10	13.1579	0.0501088	ESRRA, AR, STAT1, STAT3, PGR, NR3C1, ESR1, RELA, ESR2, NFKB1	76	1207	18811	2.05065	1	0.222155	0.184037
GOTERM_MF_DIRECT	GO:8013	beta-catenin binding	3	3.94737	0.0501575	AR, CTNNB1, ESR1	76	90	18811	8.25044	1	0.222155	0.184037
GOTERM_MF_DIRECT	GO:31994	insulin-like growth factor I binding	2	2.63158	0.0506252	IGFBP3, IGF1R	76	13	18811	38.0789	1	0.222155	0.184037
GOTERM_MF_DIRECT	GO:42805	actinin binding	2	2.63158	0.0506252	RELA, NFKB1	76	13	18811	38.0789	1	0.222155	0.184037
GOTERM_MF_DIRECT	GO:15562	efflux transmembrane transporter activity	2	2.63158	0.054413	ABCB1, ABCG2	76	14	18811	35.359	1	0.236	0.195507
GOTERM_MF_DIRECT	GO:5161	platelet-derived growth factor receptor binding	2	2.63158	0.0581859	PDGFRB, VEGFA	76	15	18811	33.0018	1	0.246629	0.204312
GOTERM_MF_DIRECT	GO:8559	xenobiotic-transporting ATPase activity	2	2.63158	0.0581859	ABCB1, ABCG2	76	15	18811	33.0018	1	0.246629	0.204312
GOTERM_MF_DIRECT	GO:19900	kinase binding	3	3.94737	0.0625886	CTNNB1, PTPN22, EGFR	76	102	18811	7.2798	1	0.262309	0.217302
GOTERM_MF_DIRECT	GO:8233	peptidase activity	3	3.94737	0.0725229	CASP3, CTSD, MMP9	76	111	18811	6.68954	1	0.300567	0.248995
GOTERM_MF_DIRECT	GO:979	RNA polymerase II core promoter sequence-specific DNA binding	2	2.63158	0.0768287	STAT1, RELA	76	20	18811	24.7513	1	0.314913	0.26088
GOTERM_MF_DIRECT	GO:3690	double-stranded DNA binding	3	3.94737	0.0794101	STAT1, MAPK1, EGFR	76	117	18811	6.34649	1	0.321956	0.266714
GOTERM_MF_DIRECT	GO:42910	xenobiotic transporter activity	2	2.63158	0.0805133	ABCB1, ABCG2	76	21	18811	23.5727	1	0.322919	0.267512
GOTERM_MF_DIRECT	GO:17134	fibroblast growth factor binding	2	2.63158	0.0878391	FGFR2, FGFR1	76	23	18811	21.5229	1	0.344884	0.285708
GOTERM_MF_DIRECT	GO:5520	insulin-like growth factor binding	2	2.63158	0.0878391	IGFBP3, IGF1R	76	23	18811	21.5229	1	0.344884	0.285708

## Sheet: Table S7
Table S7. KEGG pathway enrichment
ONTOLOGY	ID	Term	Count	Generatio	PValue	Genes	List Total	Pop Hits	Pop Total	Fold Enrichment	Bonferroni	Benjamini	FDR
KEGG	hsa05200	Pathways in cancer	41	53.9474	3.29691e-29	ITGB1, GSTP1, PIK3CB, PTGS2, FGF2, RELA, EGFR, IGF1R, MAPK8, CCND1, CASP3, ERBB2, AKT1, MAPK1, RAC1, JAK2, MAPK3, PDGFRB, MAP2K1, CREBBP, HSP90AA1, NOS2, STAT1, STAT3, PRKCA, IGF1, MMP9, ESR1, ESR2, NFKB1, VEGFA, AR, PIK3CA, KIT, CDK2, BCL2, MDM2, CTNNB1, MET, FGFR2, FGFR1	73	531	8156	8.62668	7.31915e-27	3.65957e-27	1.36822e-27
KEGG	hsa04151	PI3K-Akt signaling pathway	32	42.1053	6.66668e-24	ITGB1, PIK3CB, FGF2, RELA, EGFR, PIK3CG, IGF1R, CCND1, ERBB2, KDR, AKT1, MAPK1, RAC1, JAK2, EIF4E, MCL1, MAPK3, PDGFRB, MAP2K1, HSP90AA1, PRKCA, IGF1, NFKB1, VEGFA, PIK3CA, KIT, CDK2, BCL2, MDM2, MET, FGFR2, FGFR1	73	354	8156	10.0995	1.48e-21	2.96e-22	1.10667e-22
KEGG	hsa05205	Proteoglycans in cancer	28	36.8421	1.93471e-25	ITGB1, PIK3CB, FGF2, TNF, EGFR, IGF1R, CCND1, CASP3, ERBB2, KDR, AKT1, MAPK1, RAC1, MAPK3, MAP2K1, STAT3, PRKCA, PTPN11, IGF1, MAPK14, MMP9, ESR1, VEGFA, PIK3CA, MDM2, CTNNB1, MET, FGFR1	73	205	8156	15.2601	4.29507e-23	1.07377e-23	4.01453e-24
KEGG	hsa05215	Prostate cancer	25	32.8947	1.52734e-29	GSTP1, PIK3CB, RELA, EGFR, IGF1R, CCND1, ERBB2, AKT1, MAPK1, MAPK3, PDGFRB, MAP2K1, CREBBP, HSP90AA1, IGF1, MMP9, NFKB1, AR, PIK3CA, CDK2, BCL2, MDM2, CTNNB1, FGFR2, FGFR1	73	97	8156	28.7954	3.3907e-27	3.3907e-27	1.26769e-27
KEGG	hsa04010	MAPK signaling pathway	25	32.8947	1.42885e-17	FGF2, TNF, RELA, EGFR, IGF1R, RPS6KA3, MAPK8, CASP3, ERBB2, KDR, AKT1, MAPK1, RAC1, MAPK3, PDGFRB, MAP2K1, PRKCA, IGF1, MAPK14, NFKB1, VEGFA, KIT, MET, FGFR2, FGFR1	73	294	8156	9.50051	3.17204e-15	2.64337e-16	9.88287e-17
KEGG	hsa05207	Chemical carcinogenesis - receptor activation	23	30.2632	2.4404e-18	MAP2K1, HSP90AA1, STAT3, PRKCA, AHR, PIK3CB, FGF2, ESR1, EGFR, RELA, ESR2, NFKB1, VEGFA, AR, RPS6KA3, PIK3CA, CCND1, BCL2, AKT1, MAPK1, PGR, JAK2, MAPK3	73	212	8156	12.1212	5.41768e-16	6.7721e-17	2.53191e-17
KEGG	hsa04014	Ras signaling pathway	23	30.2632	2.28e-17	PDGFRB, MAP2K1, PRKCA, PTPN11, PIK3CB, IGF1, FGF2, EGFR, RELA, NFKB1, IGF1R, VEGFA, MAPK8, PIK3CA, KIT, KDR, AKT1, MAPK1, RAC1, MET, FGFR2, FGFR1, MAPK3	73	235	8156	10.9349	5.0616e-15	3.61543e-16	1.35171e-16
KEGG	hsa01521	EGFR tyrosine kinase inhibitor resistance	22	28.9474	1.51242e-26	PDGFRB, MAP2K1, STAT3, PRKCA, PIK3CB, IGF1, FGF2, EGFR, IGF1R, VEGFA, PIK3CA, AXL, ERBB2, KDR, BCL2, AKT1, MAPK1, JAK2, MET, EIF4E, FGFR2, MAPK3	73	79	8156	31.1136	3.35756e-24	1.11919e-24	4.18435e-25
KEGG	hsa05167	Kaposi sarcoma-associated herpesvirus infection	22	28.9474	6.86781e-18	MAP2K1, CREBBP, STAT1, STAT3, PIK3CB, PTGS2, MAPK14, FGF2, PIK3CG, RELA, NFKB1, VEGFA, MAPK8, PIK3CA, CCND1, CASP3, AKT1, MAPK1, CTNNB1, RAC1, JAK2, MAPK3	73	194	8156	12.67	1.52465e-15	1.38605e-16	5.18207e-17
KEGG	hsa04015	Rap1 signaling pathway	22	28.9474	3.57552e-17	PDGFRB, ITGB1, MAP2K1, PRKCA, PIK3CB, IGF1, MAPK14, FGF2, EGFR, IGF1R, VEGFA, PIK3CA, KIT, KDR, AKT1, MAPK1, CTNNB1, RAC1, MET, FGFR2, FGFR1, MAPK3	73	210	8156	11.7046	7.93764e-15	5.29176e-16	1.97845e-16
KEGG	hsa05163	Human cytomegalovirus infection	22	28.9474	1.48421e-16	MAP2K1, STAT3, PRKCA, PIK3CB, PTGS2, MAPK14, TNF, EGFR, RELA, NFKB1, VEGFA, PIK3CA, CCND1, CASP3, CCL5, MDM2, PTK2B, AKT1, MAPK1, CTNNB1, RAC1, MAPK3	73	225	8156	10.9243	2.4647e-14	1.93821e-15	7.24646e-16
KEGG	hsa05206	MicroRNAs in cancer	22	28.9474	1.02565e-13	PDGFRB, MAP2K1, CREBBP, ABCB1, STAT3, PRKCA, PIK3CB, PTGS2, MMP9, EGFR, NFKB1, VEGFA, PIK3CA, CCND1, CASP3, ERBB2, MDM2, BCL2, MAPK1, MET, MCL1, MAPK3	73	310	8156	7.92894	2.27738e-11	9.48724e-13	3.54703e-13
KEGG	hsa04933	AGE-RAGE signaling pathway in diabetic complications	21	27.6316	1.46628e-22	STAT1, STAT3, SERPINE1, PRKCA, PIK3CB, MAPK14, F3, TNF, RELA, NFKB1, VEGFA, MAPK8, PIK3CA, CCND1, CASP3, BCL2, AKT1, MAPK1, RAC1, JAK2, MAPK3	73	100	8156	23.4625	3.25514e-20	5.42523e-21	2.02835e-21
KEGG	hsa05161	Hepatitis B	21	27.6316	3.42837e-18	MAP2K1, CREBBP, STAT1, STAT3, PRKCA, PIK3CB, MAPK14, TNF, MMP9, RELA, NFKB1, MAPK8, PIK3CA, CASP3, CDK2, BCL2, PTK2B, AKT1, MAPK1, JAK2, MAPK3	73	162	8156	14.483	7.61098e-16	8.45664e-17	3.16172e-17
KEGG	hsa04510	Focal adhesion	21	27.6316	2.53829e-16	PDGFRB, ITGB1, MAP2K1, PRKCA, PIK3CB, IGF1, EGFR, IGF1R, VEGFA, MAPK8, PIK3CA, CCND1, ERBB2, KDR, BCL2, AKT1, MAPK1, CTNNB1, RAC1, MET, MAPK3	73	201	8156	11.6729	4.92939e-14	2.9658e-15	1.10883e-15
KEGG	hsa05165	Human papillomavirus infection	21	27.6316	3.79297e-12	PDGFRB, ITGB1, MAP2K1, CREBBP, STAT1, PIK3CB, PTGS2, TNF, EGFR, RELA, NFKB1, VEGFA, PIK3CA, CCND1, CASP3, CDK2, MDM2, AKT1, MAPK1, CTNNB1, MAPK3	73	331	8156	7.08836	8.42038e-10	2.27578e-11	8.50855e-12
KEGG	hsa04066	HIF-1 signaling pathway	20	26.3158	3.11013e-20	MAP2K1, CREBBP, NOS2, STAT3, SERPINE1, PRKCA, PIK3CB, IGF1, EGFR, RELA, NFKB1, IGF1R, VEGFA, PIK3CA, ERBB2, BCL2, AKT1, MAPK1, EIF4E, MAPK3	73	109	8156	20.5002	6.90449e-18	9.86356e-19	3.68773e-19
KEGG	hsa05417	Lipid and atherosclerosis	19	25	2.18853e-13	HSP90AA1, STAT3, PRKCA, PIK3CB, MAPK14, TNF, MMP9, RELA, NFKB1, MAPK8, PIK3CA, CASP3, CCL5, BCL2, AKT1, MAPK1, RAC1, JAK2, MAPK3	73	215	8156	9.87346	4.85791e-11	1.94341e-12	7.26591e-13
KEGG	hsa01522	Endocrine resistance	18	23.6842	4.12884e-18	MAP2K1, PIK3CB, IGF1, MAPK14, ESR1, MMP9, EGFR, ESR2, IGF1R, MAPK8, PIK3CA, CCND1, ERBB2, MDM2, BCL2, AKT1, MAPK1, MAPK3	73	98	8156	20.5211	9.16602e-16	9.16602e-17	3.42694e-17
KEGG	hsa05224	Breast cancer	18	23.6842	5.06542e-15	MAP2K1, PIK3CB, IGF1, FGF2, ESR1, EGFR, ESR2, IGF1R, PIK3CA, CCND1, KIT, ERBB2, AKT1, MAPK1, CTNNB1, PGR, FGFR1, MAPK3	73	147	8156	13.6807	1.13376e-12	5.35487e-14	2.00205e-14
KEGG	hsa05170	Human immunodeficiency virus 1 infection	18	23.6842	2.28374e-12	MAP2K1, PRKCA, PIK3CB, MAPK14, TNF, RELA, NFKB1, MAPK8, PIK3CA, CASP3, CHEK1, BCL2, CDK1, PTK2B, AKT1, MAPK1, RAC1, MAPK3	73	212	8156	9.48617	5.06988e-10	1.41695e-11	5.29761e-12
KEGG	hsa04914	Progesterone-mediated oocyte maturation	17	22.3684	2.38063e-16	MAP2K1, HSP90AA1, PLK1, PIK3CB, IGF1, MAPK14, AURKA, IGF1R, RPS6KA3, MAPK8, PIK3CA, CDK2, CDK1, AKT1, MAPK1, PGR, MAPK3	73	102	8156	18.621	4.92939e-14	2.93612e-15	1.09774e-15
KEGG	hsa04068	FoxO signaling pathway	17	22.3684	1.48522e-14	MAP2K1, CREBBP, PLK1, STAT3, PIK3CB, IGF1, MAPK14, EGFR, IGF1R, MAPK8, PIK3CA, CCND1, CDK2, MDM2, AKT1, MAPK1, MAPK3	73	131	8156	14.4988	3.30269e-12	1.49873e-13	5.60335e-14
KEGG	hsa04218	Cellular senescence	17	22.3684	2.4211e-13	MAP2K1, IGFBP3, SERPINE1, PIK3CB, MAPK14, RELA, NFKB1, PIK3CA, CCND1, CHEK2, CHEK1, CDK2, MDM2, CDK1, AKT1, MAPK1, MAPK3	73	156	8156	12.1753	5.3755e-11	2.06725e-12	7.72891e-13
KEGG	hsa05132	Salmonella infection	17	22.3684	3.14939e-10	MAP2K1, HSP90AA1, PIK3CB, MAPK14, TNF, PIK3CG, RELA, NFKB1, MAPK8, PIK3CA, CASP3, BCL2, AKT1, MAPK1, CTNNB1, RAC1, MAPK3	73	249	8156	7.62788	6.99163e-08	1.27121e-09	4.75271e-10
KEGG	hsa04917	Prolactin signaling pathway	16	21.0526	1.59412e-17	MAP2K1, STAT1, STAT3, PIK3CB, MAPK14, ESR1, RELA, ESR2, NFKB1, MAPK8, PIK3CA, CCND1, AKT1, MAPK1, JAK2, MAPK3	73	70	8156	25.5374	3.53896e-15	2.72227e-16	1.01779e-16
KEGG	hsa05212	Pancreatic cancer	16	21.0526	6.0156e-17	MAP2K1, STAT1, STAT3, PIK3CB, EGFR, RELA, NFKB1, VEGFA, MAPK8, PIK3CA, CCND1, ERBB2, AKT1, MAPK1, RAC1, MAPK3	73	76	8156	23.5213	2.4647e-14	8.34665e-16	3.12059e-16
KEGG	hsa05145	Toxoplasmosis	16	21.0526	2.68586e-14	ITGB1, NOS2, STAT1, STAT3, MAPK14, TNF, PIK3CG, RELA, NFKB1, MAPK8, CASP3, BCL2, AKT1, MAPK1, JAK2, MAPK3	73	112	8156	15.9609	5.96456e-12	2.59243e-13	9.69244e-14
KEGG	hsa05418	Fluid shear stress and atherosclerosis	16	21.0526	6.99371e-13	HSP90AA1, GSTP1, PIK3CB, MAPK14, TNF, MMP9, RELA, NFKB1, VEGFA, MAPK8, PIK3CA, KDR, BCL2, AKT1, CTNNB1, RAC1	73	139	8156	12.8605	1.55251e-10	5.17534e-12	1.93493e-12
KEGG	hsa05226	Gastric cancer	16	21.0526	1.95869e-12	MAP2K1, ABCB1, PIK3CB, FGF2, EGFR, PIK3CA, CCND1, ERBB2, CDK2, BCL2, AKT1, MAPK1, CTNNB1, MET, FGFR2, MAPK3	73	149	8156	11.9974	4.34822e-10	1.27891e-11	4.78151e-12
KEGG	hsa05160	Hepatitis C	16	21.0526	4.22817e-12	MAP2K1, STAT1, STAT3, PIK3CB, TNF, EGFR, RELA, NFKB1, PIK3CA, CCND1, CASP3, CDK2, AKT1, MAPK1, CTNNB1, MAPK3	73	157	8156	11.3861	9.38654e-10	2.2894e-11	8.55947e-12
KEGG	hsa05169	Epstein-Barr virus infection	16	21.0526	1.60629e-10	STAT1, STAT3, PIK3CB, MAPK14, TNF, RELA, NFKB1, MAPK8, PIK3CA, CCND1, CASP3, CDK2, MDM2, BCL2, AKT1, RAC1	73	202	8156	8.84959	3.56597e-08	7.13194e-10	2.66645e-10
KEGG	hsa05203	Viral carcinogenesis	16	21.0526	1.84721e-10	CREBBP, STAT3, PIK3CB, HDAC9, RELA, NFKB1, PIK3CA, CCND1, CASP3, CHEK1, CDK2, MDM2, CDK1, MAPK1, RAC1, MAPK3	73	204	8156	8.76283	4.1008e-08	8.04079e-10	3.00624e-10
KEGG	hsa05208	Chemical carcinogenesis - reactive oxygen species	16	21.0526	6.47581e-10	MAP2K1, PTPN11, AHR, PIK3CB, MAPK14, EGFR, RELA, NFKB1, VEGFA, MAPK8, PIK3CA, AKT1, MAPK1, RAC1, MET, MAPK3	73	223	8156	8.01622	1.43763e-07	2.31876e-09	8.66922e-10
KEGG	hsa05131	Shigellosis	16	21.0526	2.6787e-09	ITGB1, PIK3CB, MAPK14, TNF, EGFR, RELA, NFKB1, MAPK8, PIK3CA, CCL5, MDM2, BCL2, AKT1, MAPK1, RAC1, MAPK3	73	247	8156	7.23731	5.94672e-07	8.49531e-09	3.17618e-09
KEGG	hsa05218	Melanoma	15	19.7368	9.00936e-16	PDGFRB, MAP2K1, PIK3CB, IGF1, FGF2, EGFR, IGF1R, PIK3CA, CCND1, MDM2, AKT1, MAPK1, MET, FGFR1, MAPK3	73	72	8156	23.2763	1.97176e-13	1.00004e-14	3.73888e-15
KEGG	hsa04668	TNF signaling pathway	15	19.7368	5.6958e-13	MAP2K1, PIK3CB, PTGS2, MAPK14, TNF, MMP9, RELA, NFKB1, MAPK8, PIK3CA, CASP3, CCL5, AKT1, MAPK1, MAPK3	73	112	8156	14.9633	1.26439e-10	4.51596e-12	1.6884e-12
KEGG	hsa04071	Sphingolipid signaling pathway	15	19.7368	1.33742e-12	MAP2K1, PRKCA, PIK3CB, MAPK14, TNF, RELA, NFKB1, MAPK8, PIK3CA, BCL2, AKT1, MAPK1, RAC1, CTSD, MAPK3	73	119	8156	14.0831	2.96897e-10	9.27835e-12	3.46893e-12
KEGG	hsa04935	Growth hormone synthesis, secretion and action	15	19.7368	1.33742e-12	MAP2K1, CREBBP, STAT1, IGFBP3, STAT3, PRKCA, PIK3CB, IGF1, MAPK14, MAPK8, PIK3CA, AKT1, MAPK1, JAK2, MAPK3	73	119	8156	14.0831	2.96897e-10	9.27835e-12	3.46893e-12
KEGG	hsa04926	Relaxin signaling pathway	15	19.7368	4.12484e-12	MAP2K1, NOS2, PRKCA, PIK3CB, MAPK14, MMP9, EGFR, RELA, NFKB1, VEGFA, MAPK8, PIK3CA, AKT1, MAPK1, MAPK3	73	129	8156	12.9914	9.15708e-10	2.2894e-11	8.55947e-12
KEGG	hsa04210	Apoptosis	15	19.7368	8.5733e-12	MAP2K1, PARP1, PIK3CB, TNF, RELA, NFKB1, MAPK8, PIK3CA, CASP3, BCL2, AKT1, MAPK1, CTSD, MCL1, MAPK3	73	136	8156	12.3227	1.90326e-09	4.42621e-11	1.65485e-11
KEGG	hsa05135	Yersinia infection	15	19.7368	9.48503e-12	ITGB1, MAP2K1, PIK3CB, MAPK14, TNF, RELA, NFKB1, RPS6KA3, MAPK8, PIK3CA, PTK2B, AKT1, MAPK1, RAC1, MAPK3	73	137	8156	12.2328	2.10569e-09	4.78563e-11	1.78922e-11
KEGG	hsa04550	Signaling pathways regulating pluripotency of stem cells	15	19.7368	1.71014e-11	MAP2K1, STAT3, PIK3CB, IGF1, MAPK14, FGF2, IGF1R, PIK3CA, AKT1, MAPK1, CTNNB1, JAK2, FGFR2, FGFR1, MAPK3	73	143	8156	11.7195	3.79652e-09	8.43668e-11	3.15425e-11
KEGG	hsa05164	Influenza A	15	19.7368	1.93299e-10	MAP2K1, CREBBP, STAT1, PRKCA, PIK3CB, TNF, RELA, NFKB1, PIK3CA, CASP3, CCL5, AKT1, MAPK1, JAK2, MAPK3	73	171	8156	9.80053	4.29124e-08	8.25238e-10	3.08535e-10
KEGG	hsa05152	Tuberculosis	15	19.7368	3.83581e-10	CREBBP, NOS2, STAT1, MAPK14, TNF, RELA, NFKB1, MAPK8, CASP3, BCL2, AKT1, MAPK1, JAK2, CTSD, MAPK3	73	180	8156	9.3105	8.5155e-08	1.46819e-09	5.48918e-10
KEGG	hsa04062	Chemokine signaling pathway	15	19.7368	9.02441e-10	MAP2K1, STAT1, STAT3, PIK3CB, PIK3CG, RELA, NFKB1, PIK3CA, CCL5, PTK2B, AKT1, MAPK1, RAC1, JAK2, MAPK3	73	192	8156	8.7286	2.00342e-07	3.13383e-09	1.17166e-09
KEGG	hsa05166	Human T-cell leukemia virus 1 infection	15	19.7368	6.01068e-09	MAP2K1, CREBBP, PIK3CB, TNF, RELA, NFKB1, MAPK8, PIK3CA, CCND1, CHEK2, CHEK1, CDK2, AKT1, MAPK1, MAPK3	73	222	8156	7.54906	1.33437e-06	1.85329e-08	6.92897e-09
KEGG	hsa05022	Pathways of neurodegeneration - multiple diseases	15	19.7368	5.73376e-05	MAP2K1, NOS2, PRKCA, PTGS2, MAPK14, TNF, RELA, NFKB1, MAPK8, CASP3, BCL2, MAPK1, CTNNB1, RAC1, MAPK3	73	476	8156	3.52078	0.0126486	0.000113651	5.73376e-05
KEGG	hsa05235	PD-L1 expression and PD-1 checkpoint pathway in cancer	14	18.4211	5.30164e-13	MAP2K1, STAT1, STAT3, PTPN11, PIK3CB, MAPK14, EGFR, RELA, NFKB1, PIK3CA, AKT1, MAPK1, JAK2, MAPK3	73	89	8156	17.5749	1.17689e-10	4.35913e-12	1.62976e-12
KEGG	hsa04625	C-type lectin receptor signaling pathway	14	18.4211	4.16599e-12	STAT1, PTPN11, PIK3CB, PTGS2, MAPK14, TNF, RELA, NFKB1, MAPK8, PIK3CA, MDM2, AKT1, MAPK1, MAPK3	73	104	8156	15.04	9.24852e-10	2.2894e-11	8.55947e-12
KEGG	hsa04620	Toll-like receptor signaling pathway	14	18.4211	4.16599e-12	MAP2K1, STAT1, PIK3CB, MAPK14, TNF, RELA, NFKB1, MAPK8, PIK3CA, CCL5, AKT1, MAPK1, RAC1, MAPK3	73	104	8156	15.04	9.24852e-10	2.2894e-11	8.55947e-12
KEGG	hsa04722	Neurotrophin signaling pathway	14	18.4211	2.40161e-11	MAP2K1, PTPN11, PIK3CB, MAPK14, RELA, NFKB1, RPS6KA3, MAPK8, PIK3CA, BCL2, AKT1, MAPK1, RAC1, MAPK3	73	119	8156	13.1442	5.33158e-09	1.13438e-10	4.24114e-11
KEGG	hsa04915	Estrogen signaling pathway	14	18.4211	1.59428e-10	MAP2K1, HSP90AA1, PIK3CB, ESR1, MMP9, EGFR, ESR2, PIK3CA, BCL2, AKT1, MAPK1, PGR, CTSD, MAPK3	73	138	8156	11.3345	3.5393e-08	7.13194e-10	2.66645e-10
KEGG	hsa05010	Alzheimer disease	14	18.4211	2.5686e-05	MAP2K1, NOS2, PIK3CB, PTGS2, TNF, RELA, NFKB1, MAPK8, PIK3CA, CASP3, AKT1, MAPK1, CTNNB1, MAPK3	73	384	8156	4.07334	0.00568615	5.27991e-05	2.5686e-05
KEGG	hsa05230	Central carbon metabolism in cancer	13	17.1053	6.12676e-13	PDGFRB, MAP2K1, PIK3CB, EGFR, PIK3CA, KIT, ERBB2, AKT1, MAPK1, MET, FGFR2, FGFR1, MAPK3	73	70	8156	20.7491	1.36002e-10	4.69014e-12	1.75352e-12
KEGG	hsa05214	Glioma	13	17.1053	1.45387e-12	PDGFRB, MAP2K1, PRKCA, PIK3CB, IGF1, EGFR, IGF1R, PIK3CA, CCND1, MDM2, AKT1, MAPK1, MAPK3	73	75	8156	19.3658	3.22752e-10	9.7806e-12	3.65671e-12
KEGG	hsa05210	Colorectal cancer	13	17.1053	7.89111e-12	MAP2K1, PIK3CB, EGFR, MAPK8, PIK3CA, CCND1, CASP3, BCL2, AKT1, MAPK1, CTNNB1, RAC1, MAPK3	73	86	8156	16.8888	1.75183e-09	4.17101e-11	1.55943e-11
KEGG	hsa05142	Chagas disease	13	17.1053	6.24714e-11	NOS2, SERPINE1, PIK3CB, MAPK14, TNF, RELA, NFKB1, MAPK8, PIK3CA, CCL5, AKT1, MAPK1, MAPK3	73	102	8156	14.2396	1.38686e-08	2.8893e-10	1.08023e-10
KEGG	hsa04919	Thyroid hormone signaling pathway	13	17.1053	4.7494e-10	MAP2K1, CREBBP, STAT1, PRKCA, PIK3CB, ESR1, PIK3CA, CCND1, MDM2, AKT1, MAPK1, CTNNB1, MAPK3	73	121	8156	12.0036	1.05437e-07	1.78706e-09	6.68136e-10
KEGG	hsa04380	Osteoclast differentiation	13	17.1053	9.17563e-10	MAP2K1, STAT1, PIK3CB, MAPK14, TNF, RELA, NFKB1, MAPK8, PIK3CA, AKT1, MAPK1, RAC1, MAPK3	73	128	8156	11.3472	2.03699e-07	3.13383e-09	1.17166e-09
KEGG	hsa04114	Oocyte meiosis	13	17.1053	1.20188e-09	MAP2K1, PLK1, IGF1, MAPK14, AURKA, IGF1R, AR, RPS6KA3, CDK2, CDK1, MAPK1, PGR, MAPK3	73	131	8156	11.0873	2.66817e-07	3.98234e-09	1.48889e-09
KEGG	hsa04072	Phospholipase D signaling pathway	13	17.1053	4.91498e-09	PDGFRB, MAP2K1, PRKCA, PTPN11, PIK3CB, EGFR, PIK3CG, PIK3CA, KIT, PTK2B, AKT1, MAPK1, MAPK3	73	148	8156	9.81377	1.09112e-06	1.5368e-08	5.74568e-09
KEGG	hsa04630	JAK-STAT signaling pathway	13	17.1053	1.37489e-08	PDGFRB, CREBBP, STAT1, STAT3, PTPN11, PIK3CB, EGFR, PIK3CA, CCND1, BCL2, AKT1, JAK2, MCL1	73	162	8156	8.96567	3.05226e-06	3.96397e-08	1.48203e-08
KEGG	hsa05225	Hepatocellular carcinoma	13	17.1053	2.07232e-08	MAP2K1, GSTP1, PRKCA, PIK3CB, EGFR, IGF1R, PIK3CA, CCND1, AKT1, MAPK1, CTNNB1, MET, MAPK3	73	168	8156	8.64547	4.60053e-06	5.75068e-08	2.15003e-08
KEGG	hsa05171	Coronavirus disease - COVID-19	13	17.1053	7.16899e-07	STAT1, STAT3, PRKCA, PIK3CB, MAPK14, TNF, EGFR, RELA, NFKB1, MAPK8, PIK3CA, MAPK1, MAPK3	73	232	8156	6.26051	0.000159139	1.75402e-06	7.16899e-07
KEGG	hsa04370	VEGF signaling pathway	12	15.7895	2.29776e-12	MAP2K1, PIK3CA, KDR, MAPK1, AKT1, PRKCA, RAC1, PIK3CB, MAPK14, PTGS2, MAPK3, VEGFA	73	59	8156	22.7239	5.10093e-10	1.41695e-11	5.29761e-12
KEGG	hsa05223	Non-small cell lung cancer	12	15.7895	2.26807e-11	MAP2K1, CCND1, PIK3CA, ERBB2, STAT3, MAPK1, AKT1, PRKCA, PIK3CB, MET, EGFR, MAPK3	73	72	8156	18.621	5.03513e-09	1.09459e-10	4.09239e-11
KEGG	hsa05222	Small cell lung cancer	12	15.7895	3.51249e-10	ITGB1, CCND1, PIK3CA, NOS2, CASP3, CDK2, BCL2, AKT1, PIK3CB, PTGS2, RELA, NFKB1	73	92	8156	14.573	7.79773e-08	1.36802e-09	5.11468e-10
KEGG	hsa05162	Measles	12	15.7895	2.94686e-08	MAPK8, CCND1, PIK3CA, STAT1, CASP3, STAT3, CDK2, BCL2, AKT1, PIK3CB, RELA, NFKB1	73	139	8156	9.64541	6.542e-06	7.97807e-08	2.98279e-08
KEGG	hsa04150	mTOR signaling pathway	12	15.7895	9.74876e-08	RPS6KA3, MAP2K1, PIK3CA, MAPK1, AKT1, PRKCA, IGF1, PIK3CB, TNF, EIF4E, IGF1R, MAPK3	73	156	8156	8.59431	2.1642e-05	2.57646e-07	9.74876e-08
KEGG	hsa04613	Neutrophil extracellular trap formation	12	15.7895	7.18991e-07	MAP2K1, PIK3CA, MAPK1, AKT1, PRKCA, RAC1, PIK3CB, MAPK14, HDAC9, RELA, NFKB1, MAPK3	73	190	8156	7.05638	0.000159603	1.75402e-06	7.18991e-07
KEGG	hsa05415	Diabetic cardiomyopathy	12	15.7895	1.38648e-06	MAPK8, PIK3CA, PARP1, AKT1, PRKCA, RAC1, PIK3CB, MAPK14, CTSD, MMP9, RELA, NFKB1	73	203	8156	6.60449	0.000307752	3.30967e-06	1.38648e-06
KEGG	hsa04810	Regulation of actin cytoskeleton	12	15.7895	2.78899e-06	PDGFRB, ITGB1, MAP2K1, PIK3CA, MAPK1, RAC1, PIK3CB, FGF2, EGFR, FGFR2, FGFR1, MAPK3	73	218	8156	6.15006	0.000618966	6.51744e-06	2.78899e-06
KEGG	hsa04020	Calcium signaling pathway	12	15.7895	7.05422e-06	PDGFRB, NOS2, ERBB2, KDR, PTK2B, PRKCA, FGF2, MET, EGFR, FGFR2, FGFR1, VEGFA	73	240	8156	5.5863	0.00156482	1.598e-05	7.05422e-06
KEGG	hsa05168	Herpes simplex virus 1 infection	12	15.7895	0.00381835	PIK3CA, STAT1, CCL5, CASP3, BCL2, AKT1, PTPN11, PIK3CB, JAK2, TNF, RELA, NFKB1	73	495	8156	2.70851	0.572284	0.0061874	0.00381835
KEGG	hsa05221	Acute myeloid leukemia	11	14.4737	2.50629e-10	MAP2K1, CCND1, PIK3CA, STAT3, KIT, MAPK1, AKT1, PIK3CB, RELA, NFKB1, MAPK3	73	67	8156	18.3431	5.56397e-08	1.04981e-09	3.92495e-10
KEGG	hsa04664	Fc epsilon RI signaling pathway	11	14.4737	2.91802e-10	MAP2K1, MAPK8, PIK3CA, MAPK1, AKT1, PRKCA, RAC1, PIK3CB, MAPK14, TNF, MAPK3	73	68	8156	18.0733	6.47801e-08	1.19963e-09	4.48511e-10
KEGG	hsa05211	Renal cell carcinoma	11	14.4737	3.38892e-10	MAP2K1, CREBBP, PIK3CA, MAPK1, AKT1, PTPN11, RAC1, PIK3CB, MET, MAPK3, VEGFA	73	69	8156	17.8114	7.5234e-08	1.34346e-09	5.02286e-10
KEGG	hsa04115	p53 signaling pathway	11	14.4737	6.02226e-10	CCND1, CHEK2, CASP3, IGFBP3, CHEK1, CDK2, SERPINE1, MDM2, BCL2, CDK1, IGF1	73	73	8156	16.8354	1.33694e-07	2.19171e-09	8.19422e-10
KEGG	hsa01524	Platinum drug resistance	11	14.4737	6.02226e-10	PIK3CA, ERCC1, CASP3, GSTP1, ERBB2, MDM2, BCL2, MAPK1, AKT1, PIK3CB, MAPK3	73	73	8156	16.8354	1.33694e-07	2.19171e-09	8.19422e-10
KEGG	hsa05220	Chronic myeloid leukemia	11	14.4737	9.0605e-10	MAP2K1, CCND1, PIK3CA, MDM2, MAPK1, AKT1, PTPN11, PIK3CB, RELA, NFKB1, MAPK3	73	76	8156	16.1709	2.01143e-07	3.13383e-09	1.17166e-09
KEGG	hsa05140	Leishmaniasis	11	14.4737	1.03405e-09	ITGB1, NOS2, STAT1, MAPK1, JAK2, MAPK14, PTGS2, TNF, RELA, NFKB1, MAPK3	73	77	8156	15.9609	2.2956e-07	3.47817e-09	1.3004e-09
KEGG	hsa04657	IL-17 signaling pathway	11	14.4737	7.57017e-09	HSP90AA1, MAPK8, CASP3, MAPK1, MAPK14, PTGS2, TNF, MMP9, RELA, NFKB1, MAPK3	73	94	8156	13.0743	1.68058e-06	2.30216e-08	8.60718e-09
KEGG	hsa05231	Choline metabolism in cancer	11	14.4737	1.14042e-08	PDGFRB, MAP2K1, MAPK8, PIK3CA, MAPK1, AKT1, PRKCA, RAC1, PIK3CB, EGFR, MAPK3	73	98	8156	12.5407	2.53172e-06	3.33122e-08	1.24546e-08
KEGG	hsa04660	T cell receptor signaling pathway	11	14.4737	2.03818e-08	MAP2K1, MAPK8, PIK3CA, MAPK1, AKT1, PIK3CB, MAPK14, TNF, RELA, NFKB1, MAPK3	73	104	8156	11.8172	4.52475e-06	5.72754e-08	2.14138e-08
KEGG	hsa04659	Th17 cell differentiation	11	14.4737	2.94057e-08	HSP90AA1, MAPK8, STAT1, STAT3, MAPK1, AHR, JAK2, MAPK14, RELA, NFKB1, MAPK3	73	108	8156	11.3795	6.52805e-06	7.97807e-08	2.98279e-08
KEGG	hsa04650	Natural killer cell mediated cytotoxicity	11	14.4737	1.29027e-07	MAP2K1, PIK3CA, CASP3, PTK2B, MAPK1, PTPN11, PRKCA, RAC1, PIK3CB, TNF, MAPK3	73	126	8156	9.75386	2.86435e-05	3.36987e-07	1.29027e-07
KEGG	hsa04621	NOD-like receptor signaling pathway	11	14.4737	4.26661e-06	HSP90AA1, MAPK8, STAT1, CCL5, BCL2, MAPK1, MAPK14, TNF, RELA, NFKB1, MAPK3	73	184	8156	6.67927	0.000946741	9.76482e-06	4.26661e-06
KEGG	hsa05130	Pathogenic Escherichia coli infection	11	14.4737	7.83937e-06	ITGB1, MAPK8, CASP3, MAPK1, PTPN11, RAC1, MAPK14, TNF, RELA, NFKB1, MAPK3	73	197	8156	6.23851	0.00173883	1.74262e-05	7.83937e-06
KEGG	hsa04024	cAMP signaling pathway	11	14.4737	2.1459e-05	MAP2K1, CREBBP, MAPK8, PIK3CA, MAPK1, AKT1, RAC1, PIK3CB, RELA, NFKB1, MAPK3	73	221	8156	5.56102	0.00475263	4.45225e-05	2.1459e-05
KEGG	hsa05213	Endometrial cancer	10	13.1579	1.46867e-09	MAP2K1, CCND1, PIK3CA, ERBB2, MAPK1, CTNNB1, AKT1, PIK3CB, EGFR, MAPK3	73	58	8156	19.2631	3.26044e-07	4.79477e-09	1.79264e-09
KEGG	hsa05120	Epithelial cell signaling in Helicobacter pylori infection	10	13.1579	8.24677e-09	MAPK8, CCL5, CASP3, PTPN11, RAC1, MAPK14, MET, RELA, EGFR, NFKB1	73	70	8156	15.9609	1.83078e-06	2.47403e-08	9.24976e-09
KEGG	hsa04520	Adherens junction	10	13.1579	9.37801e-09	CREBBP, ERBB2, MAPK1, CTNNB1, RAC1, MET, EGFR, FGFR1, IGF1R, MAPK3	73	71	8156	15.7361	2.08192e-06	2.77589e-08	1.03783e-08
KEGG	hsa05133	Pertussis	10	13.1579	1.73228e-08	ITGB1, MAPK8, NOS2, CASP3, MAPK1, MAPK14, TNF, RELA, NFKB1, MAPK3	73	76	8156	14.7008	3.84565e-06	4.93033e-08	1.84332e-08
KEGG	hsa04012	ErbB signaling pathway	10	13.1579	4.70055e-08	MAP2K1, MAPK8, PIK3CA, ERBB2, MAPK1, AKT1, PRKCA, PIK3CB, EGFR, MAPK3	73	85	8156	13.1442	1.04352e-05	1.25726e-07	4.70055e-08
KEGG	hsa04931	Insulin resistance	10	13.1579	3.80086e-07	RPS6KA3, MAPK8, PIK3CA, STAT3, AKT1, PTPN11, PIK3CB, TNF, RELA, NFKB1	73	108	8156	10.345	8.43757e-05	9.81153e-07	3.80086e-07
KEGG	hsa04725	Cholinergic synapse	10	13.1579	5.60155e-07	MAP2K1, PIK3CA, BCL2, MAPK1, AKT1, PRKCA, PIK3CB, JAK2, PIK3CG, MAPK3	73	113	8156	9.88726	0.000124347	1.41312e-06	5.60155e-07
KEGG	hsa04670	Leukocyte transendothelial migration	10	13.1579	6.0392e-07	ITGB1, PIK3CA, PTK2B, CTNNB1, PTPN11, PRKCA, RAC1, PIK3CB, MAPK14, MMP9	73	114	8156	9.80053	0.000134061	1.50641e-06	6.0392e-07
KEGG	hsa04140	Autophagy - animal	10	13.1579	3.60647e-06	MAP2K1, MAPK8, PIK3CA, BCL2, MAPK1, AKT1, PIK3CB, CTSD, IGF1R, MAPK3	73	141	8156	7.92383	0.000800317	8.33996e-06	3.60647e-06
KEGG	hsa04932	Non-alcoholic fatty liver disease	10	13.1579	7.84964e-06	MAPK8, PIK3CA, CASP3, AKT1, RAC1, PIK3CB, MAPK14, TNF, RELA, NFKB1	73	155	8156	7.20813	0.00174111	1.74262e-05	7.84964e-06
KEGG	hsa05020	Prion disease	10	13.1579	0.000619648	MAPK8, PIK3CA, CCL5, CASP3, MAPK1, RAC1, PIK3CB, MAPK14, TNF, MAPK3	73	273	8156	4.09253	0.128557	0.00108316	0.000619648
KEGG	hsa05219	Bladder cancer	9	11.8421	1.87511e-09	MAP2K1, CCND1, ERBB2, MDM2, MAPK1, MMP9, EGFR, MAPK3, VEGFA	73	41	8156	24.5252	4.16275e-07	6.03297e-09	2.25557e-09
KEGG	hsa04662	B cell receptor signaling pathway	9	11.8421	5.2466e-07	MAP2K1, PIK3CA, MAPK1, AKT1, RAC1, PIK3CB, RELA, NFKB1, MAPK3	73	82	8156	12.2626	0.000116468	1.33879e-06	5.2466e-07
KEGG	hsa04110	Cell cycle	9	11.8421	1.35766e-05	CREBBP, CDK7, CCND1, CHEK2, PLK1, CHEK1, CDK2, MDM2, CDK1	73	126	8156	7.98043	0.00300949	2.95491e-05	1.35766e-05
KEGG	hsa04936	Alcoholic liver disease	9	11.8421	3.24088e-05	MAPK8, CCND1, CASP3, CTNNB1, AKT1, MAPK14, TNF, RELA, NFKB1	73	142	8156	7.08123	0.00716904	6.54068e-05	3.24088e-05
KEGG	hsa04360	Axon guidance	9	11.8421	0.000186391	ITGB1, PIK3CA, MAPK1, PTPN11, PRKCA, RAC1, PIK3CB, MET, MAPK3	73	182	8156	5.52491	0.0405382	0.000356715	0.000186391
KEGG	hsa04929	GnRH secretion	8	10.5263	1.29222e-06	MAP2K1, PIK3CA, MAPK1, AKT1, PRKCA, PIK3CB, ESR2, MAPK3	73	64	8156	13.9658	0.000286832	3.11818e-06	1.29222e-06
KEGG	hsa04920	Adipocytokine signaling pathway	8	10.5263	2.16707e-06	MAPK8, STAT3, AKT1, PTPN11, JAK2, TNF, RELA, NFKB1	73	69	8156	12.9537	0.000480973	5.11796e-06	2.16707e-06
KEGG	hsa04211	Longevity regulating pathway	8	10.5263	1.20319e-05	PIK3CA, AKT1, IGF1, PIK3CB, EIF4E, RELA, NFKB1, IGF1R	73	89	8156	10.0428	0.00266753	2.64463e-05	1.20319e-05
KEGG	hsa04658	Th1 and Th2 cell differentiation	8	10.5263	1.498e-05	MAPK8, STAT1, MAPK1, JAK2, MAPK14, RELA, NFKB1, MAPK3	73	92	8156	9.71531	0.00332006	3.22869e-05	1.498e-05
KEGG	hsa04912	GnRH signaling pathway	8	10.5263	1.60863e-05	MAP2K1, MAPK8, PTK2B, MAPK1, PRKCA, MAPK14, EGFR, MAPK3	73	93	8156	9.61084	0.00356482	3.43381e-05	1.60863e-05
KEGG	hsa04666	Fc gamma R-mediated phagocytosis	8	10.5263	2.1211e-05	MAP2K1, PIK3CA, MAPK1, AKT1, PRKCA, RAC1, PIK3CB, MAPK3	73	97	8156	9.21452	0.00469782	4.4423e-05	2.1211e-05
KEGG	hsa05146	Amoebiasis	8	10.5263	2.94433e-05	PIK3CA, NOS2, CASP3, PRKCA, PIK3CB, TNF, RELA, NFKB1	73	102	8156	8.76283	0.0065152	5.99672e-05	2.94433e-05
KEGG	hsa04611	Platelet activation	8	10.5263	0.0001029	ITGB1, PIK3CA, MAPK1, AKT1, PIK3CB, MAPK14, PIK3CG, MAPK3	73	124	8156	7.20813	0.0225859	0.000202157	0.0001029
KEGG	hsa04910	Insulin signaling pathway	8	10.5263	0.000191979	MAP2K1, MAPK8, PIK3CA, MAPK1, AKT1, PIK3CB, EIF4E, MAPK3	73	137	8156	6.52415	0.0417278	0.000364268	0.000191979
KEGG	hsa04371	Apelin signaling pathway	8	10.5263	0.000210005	MAP2K1, CCND1, NOS2, SERPINE1, MAPK1, AKT1, PIK3CG, MAPK3	73	139	8156	6.43027	0.0455558	0.000395095	0.000210005
KEGG	hsa04921	Oxytocin signaling pathway	8	10.5263	0.0003934	MAP2K1, CCND1, MAPK1, PRKCA, PTGS2, EGFR, PIK3CG, MAPK3	73	154	8156	5.80395	0.0836454	0.000710038	0.0003934
KEGG	hsa04934	Cushing syndrome	8	10.5263	0.000409138	MAP2K1, CCND1, CDK2, MAPK1, CTNNB1, AHR, EGFR, MAPK3	73	155	8156	5.7665	0.0868428	0.000732489	0.000409138
KEGG	hsa04217	Necroptosis	8	10.5263	0.000477215	HSP90AA1, MAPK8, PARP1, STAT1, STAT3, BCL2, JAK2, TNF	73	159	8156	5.62144	0.100546	0.000847534	0.000477215
KEGG	hsa05202	Transcriptional misregulation in cancer	8	10.5263	0.00149663	IGFBP3, MDM2, IGF1, MET, MMP9, RELA, NFKB1, IGF1R	73	193	8156	4.63113	0.282872	0.00259571	0.00149663
KEGG	hsa04540	Gap junction	7	9.21053	0.000117328	PDGFRB, MAP2K1, CDK1, MAPK1, PRKCA, EGFR, MAPK3	73	88	8156	8.8873	0.025712	0.000228481	0.000117328
KEGG	hsa04916	Melanogenesis	7	9.21053	0.000250725	MAP2K1, CREBBP, KIT, MAPK1, CTNNB1, PRKCA, MAPK3	73	101	8156	7.74339	0.0541469	0.000467739	0.000250725
KEGG	hsa04928	Parathyroid hormone synthesis, secretion and action	7	9.21053	0.000325994	MAP2K1, BCL2, MAPK1, PRKCA, EGFR, FGFR1, MAPK3	73	106	8156	7.37813	0.0698249	0.000593202	0.000325994
KEGG	hsa04261	Adrenergic signaling in cardiomyocytes	7	9.21053	0.00201504	BCL2, MAPK1, AKT1, PRKCA, MAPK14, PIK3CG, MAPK3	73	150	8156	5.21388	0.360962	0.00344107	0.00201504
KEGG	hsa04960	Aldosterone-regulated sodium reabsorption	6	7.89474	1.63003e-05	PIK3CA, MAPK1, PRKCA, IGF1, PIK3CB, MAPK3	73	37	8156	18.1177	0.00361216	3.44635e-05	1.63003e-05
KEGG	hsa04930	Type II diabetes mellitus	6	7.89474	4.8195e-05	MAPK8, PIK3CA, MAPK1, PIK3CB, TNF, MAPK3	73	46	8156	14.573	0.0106425	9.63899e-05	4.8195e-05
KEGG	hsa04730	Long-term depression	6	7.89474	0.000174487	MAP2K1, MAPK1, PRKCA, IGF1, IGF1R, MAPK3	73	60	8156	11.1726	0.0379988	0.000336837	0.000174487
KEGG	hsa04720	Long-term potentiation	6	7.89474	0.000294138	RPS6KA3, MAP2K1, CREBBP, MAPK1, PRKCA, MAPK3	73	67	8156	10.0053	0.0632214	0.00054285	0.000294138
KEGG	hsa05100	Bacterial invasion of epithelial cells	6	7.89474	0.000562051	ITGB1, PIK3CA, CTNNB1, RAC1, PIK3CB, MET	73	77	8156	8.70592	0.117336	0.00099028	0.000562051
KEGG	hsa04750	Inflammatory mediator regulation of TRP channels	6	7.89474	0.00167434	MAPK8, PIK3CA, PRKCA, IGF1, PIK3CB, MAPK14	73	98	8156	6.84037	0.310655	0.00288141	0.00167434
KEGG	hsa04064	NF-kappa B signaling pathway	6	7.89474	0.00217667	PARP1, BCL2, PTGS2, TNF, RELA, NFKB1	73	104	8156	6.44573	0.383531	0.00366076	0.00217667
KEGG	hsa04726	Serotonergic synapse	6	7.89474	0.00337108	MAP2K1, CASP3, MAPK1, PRKCA, PTGS2, MAPK3	73	115	8156	5.82918	0.527465	0.00550279	0.00337108
KEGG	hsa04152	AMPK signaling pathway	6	7.89474	0.00404636	CCND1, PIK3CA, AKT1, IGF1, PIK3CB, IGF1R	73	120	8156	5.5863	0.593477	0.00650937	0.00404636
KEGG	hsa04723	Retrograde endocannabinoid signaling	6	7.89474	0.00970841	MAPK8, MAPK1, PRKCA, MAPK14, PTGS2, MAPK3	73	148	8156	4.52943	0.885341	0.0155055	0.00970841
KEGG	hsa04310	Wnt signaling pathway	6	7.89474	0.0168856	CREBBP, MAPK8, CCND1, CTNNB1, PRKCA, RAC1	73	170	8156	3.94327	0.977191	0.0263986	0.0168856
KEGG	hsa05216	Thyroid cancer	5	6.57895	0.000295878	MAP2K1, CCND1, MAPK1, CTNNB1, MAPK3	73	37	8156	15.0981	0.0635831	0.00054285	0.000295878
KEGG	hsa04213	Longevity regulating pathway - multiple species	5	6.57895	0.00211696	PIK3CA, AKT1, IGF1, PIK3CB, IGF1R	73	62	8156	9.01016	0.375287	0.00358752	0.00211696
KEGG	hsa05321	Inflammatory bowel disease	5	6.57895	0.00251878	STAT1, STAT3, TNF, RELA, NFKB1	73	65	8156	8.59431	0.428719	0.0041729	0.00251878
KEGG	hsa04622	RIG-I-like receptor signaling pathway	5	6.57895	0.00330016	MAPK8, MAPK14, TNF, RELA, NFKB1	73	70	8156	7.98043	0.519942	0.00542693	0.00330016
KEGG	hsa05017	Spinocerebellar ataxia	5	6.57895	0.0372565	MAPK8, PIK3CA, AKT1, PRKCA, PIK3CB	73	143	8156	3.9065	0.999782	0.0574371	0.0372565
KEGG	hsa04022	cGMP-PKG signaling pathway	5	6.57895	0.0596918	MAP2K1, MAPK1, AKT1, PIK3CG, MAPK3	73	167	8156	3.34509	0.999999	0.0907642	0.0596918
KEGG	hsa04530	Tight junction	5	6.57895	0.0618273	ITGB1, MAPK8, CCND1, ERBB2, RAC1	73	169	8156	3.3055	0.999999	0.0933719	0.0618273
KEGG	hsa01523	Antifolate resistance	4	5.26316	0.00225737	TNF, RELA, NFKB1, ABCG2	73	30	8156	14.8968	0.394501	0.00376794	0.00225737
KEGG	hsa04923	Regulation of lipolysis in adipocytes	4	5.26316	0.0130903	PIK3CA, AKT1, PIK3CB, PTGS2	73	56	8156	7.98043	0.946348	0.0207575	0.0130903
KEGG	hsa05134	Legionellosis	4	5.26316	0.0137314	CASP3, TNF, RELA, NFKB1	73	57	8156	7.84042	0.953556	0.0216197	0.0137314
KEGG	hsa04350	TGF-beta signaling pathway	4	5.26316	0.0500044	CREBBP, MAPK1, TNF, MAPK3	73	94	8156	4.7543	0.999989	0.0765585	0.0500044
KEGG	hsa04215	Apoptosis - multiple species	3	3.94737	0.0321429	MAPK8, CASP3, BCL2	73	32	8156	10.4743	0.999292	0.0499002	0.0321429
KEGG	hsa04973	Carbohydrate digestion and absorption	3	3.94737	0.0644077	PIK3CA, AKT1, PIK3CB	73	47	8156	7.13145	1	0.0966115	0.0644077
KEGG	hsa04913	Ovarian steroidogenesis	3	3.94737	0.0742942	IGF1, PTGS2, IGF1R	73	51	8156	6.57212	1	0.110693	0.0742942
KEGG	hsa05416	Viral myocarditis	3	3.94737	0.0981221	CCND1, CASP3, RAC1	73	60	8156	5.5863	1	0.145221	0.0981221
